# Supplementary material for: A highly invasive subpopulation of MDA-MB-231 breast cancer cells shows accelerated growth, differential chemoresistance, features of apocrine tumors and reduced tumorigenicity in vivo
Source: Oncotarget. 2016 Sep 10;7(42):68803–20. doi: 10.18632/oncotarget.11931 (PMC5356591; doi:10.18632/oncotarget.11931)
Supplement: Supplementary file 2 [file oncotarget-07-68803-s002.xlsx]

## Sheet: Foglio1
Stored Color	Expression Line	Affy ID	Gene Symbol	Locuslink	Description	GenBank	Unigene	Chromosomal Location	Expected Score (dExp)	Observed Score (b)	Numerator r	Denominator (s-s0)	Fold Change (unlogged)
java.awt.Color[r=255,g=255,b=255]	[F@16e8ce7	202902_s_at	CTSS	1520	cathepsin S	NM_004079	Hs.181301	1q21	-0.2783	2.11646	0.480732	0.22714	1.40446
java.awt.Color[r=255,g=255,b=255]	[F@e65f3a	227314_at	ITGA2	3673	integrin, alpha 2 (CD49B, alpha 2 subunit of VLA-2 receptor)	N95414	Hs.482077	5q23-q31	-0.824849	2.11681	0.409308	0.193361	1.32835
java.awt.Color[r=255,g=255,b=255]	[F@968932	209127_s_at	SART3	9733	squamous cell carcinoma antigen recognised by T cells 3	AW173076	Hs.584842	12q24.1	-0.142773	2.11709	0.64392	0.304153	1.51475
java.awt.Color[r=255,g=255,b=255]	[F@1fc08d2	244042_x_at	NA	NA	NA	AA883831	NA	NA	0.927247	2.11713	0.722943	0.341474	1.72449
java.awt.Color[r=255,g=255,b=255]	[F@e4b1fe	203958_s_at	ZBTB40	9923	zinc finger and BTB domain containing 40	AI557467	Hs.418966	1pter-q31.3	-0.254471	2.1173	0.476327	0.224969	1.38243
java.awt.Color[r=255,g=255,b=255]	[F@6f2717	243154_at	NA	NA	NA	AA215381	NA	NA	-0.767383	2.1173	0.476367	0.224988	1.39207
java.awt.Color[r=255,g=255,b=255]	[F@d4f5f1	220495_s_at	C5orf14	79770	chromosome 5 open reading frame 14	NM_024715	Hs.106534	5q31.1	-0.892648	2.11741	0.440915	0.208233	1.36477
java.awt.Color[r=255,g=255,b=255]	[F@1adcfe1	226621_at	FGG	2266	fibrinogen gamma chain	AI133452	Hs.546255	4q28	-0.832889	2.11804	0.340594	0.160806	1.26643
java.awt.Color[r=255,g=255,b=255]	[F@d1e56b	1558934_a_at	NA	NA	NA	AL134162	NA	NA	-0.515051	2.11856	0.480744	0.226921	1.39271
java.awt.Color[r=255,g=255,b=255]	[F@1592f39	214874_at	PKP4	8502	plakophilin 4	AL050364	Hs.407580	2q23-q31	-0.0319479	2.12012	0.507112	0.23919	1.41308
java.awt.Color[r=255,g=255,b=255]	[F@47309e	244428_at	DNMT3A	1788	DNA (cytosine-5-)-methyltransferase 3 alpha	AW572279	Hs.515840	2p23	0.995641	2.12069	0.450488	0.212425	1.36626
java.awt.Color[r=255,g=255,b=255]	[F@1fa3030	217317_s_at	HERC2P2	400322	hect domain and RLD 2 pseudogene 2	AB002391	"c(""Hs.458334"", ""Hs.531509"")"	15q11.2	0.0179117	2.1213	0.441603	0.208176	1.35704
java.awt.Color[r=255,g=255,b=255]	[F@996f99	226208_at	ZSWIM6	57688	zinc finger, SWIM-type containing 6	AI692595	Hs.18564	5q12.1	0.193855	2.12171	0.520846	0.245484	1.45029
java.awt.Color[r=255,g=255,b=255]	[F@b9a314	1555284_at	ALS2	57679	amyotrophic lateral sclerosis 2 (juvenile)	BC029174	Hs.471096	2q33.1	-0.619782	2.12228	0.565305	0.266367	1.49869
java.awt.Color[r=255,g=255,b=255]	[F@1efab1d	215641_at	SEC24D	9871	SEC24 related gene family, member D (S. cerevisiae)	AK000709	"c(""Hs.189641"", ""Hs.446350"")"	4q26	-0.0163262	2.12277	0.623727	0.293826	1.56213
java.awt.Color[r=255,g=255,b=255]	[F@1867960	236423_at	LOC196394	196394	NA	AI022821	Hs.539431	12p11.21	0.459266	2.12318	0.48051	0.226316	1.38956
java.awt.Color[r=255,g=255,b=255]	[F@f220ee	230523_at	NA	NA	NA	AA603472	NA	NA	-0.79858	2.12331	0.596768	0.281055	1.5067
java.awt.Color[r=255,g=255,b=255]	[F@1c48b67	235295_at	PANX1	24145	pannexin 1	BG401950	Hs.503584	11q21	0.422315	2.12416	0.662959	0.312104	1.61948
java.awt.Color[r=255,g=255,b=255]	[F@1c16441	222565_s_at	PRKD3	23683	protein kinase D3	BF978541	Hs.173536	2p21	0.121197	2.12518	0.552155	0.259815	1.45955
java.awt.Color[r=255,g=255,b=255]	[F@1625d60	225420_at	GPAM	57678	glycerol-3-phosphate acyltransferase, mitochondrial	AV699379	Hs.42586	10q25.2	0.177819	2.12529	0.712534	0.335265	1.57412
java.awt.Color[r=255,g=255,b=255]	[F@4ae832	214577_at	MAP1B	4131	microtubule-associated protein 1B	BG164365	Hs.584777	5q13	-0.0377973	2.12536	0.733612	0.345171	1.66361
java.awt.Color[r=255,g=255,b=255]	[F@12acfaf	224631_at	ZFP91	80829	zinc finger protein 91 homolog (mouse)	AA758013	Hs.524920	11q12	0.16248	2.12809	0.68091	0.319963	1.54556
java.awt.Color[r=255,g=255,b=255]	[F@1ab5427	217856_at	RBM8A	9939	RNA binding motif protein 8A	AF182415	Hs.555911	1q12	0.0286517	2.12861	0.449454	0.211149	1.3614
java.awt.Color[r=255,g=255,b=255]	[F@b798ef	202041_s_at	FIBP	9158	fibroblast growth factor (acidic) intracellular binding protein	NM_004214	Hs.7768	11q13.1	-1.20224	2.12881	0.391434	0.183875	1.31002
java.awt.Color[r=255,g=255,b=255]	[F@1b1e1f3	210845_s_at	PLAUR	5329	plasminogen activator, urokinase receptor	U08839	Hs.466871	19q13	-0.109404	2.12903	0.594725	0.279341	1.53659
java.awt.Color[r=255,g=255,b=255]	[F@150a1d	238151_at	AFG3L2	10939	AFG3 ATPase family gene 3-like 2 (yeast)	BF511636	"c(""Hs.193491"", ""Hs.528996"")"	18p11	-0.778494	2.13277	0.520081	0.243852	1.41952
java.awt.Color[r=255,g=255,b=255]	[F@18279d4	216587_s_at	FZD8	8325	frizzled homolog 8 (Drosophila)	AL121749	Hs.302634	10p11.21	0.00293148	2.13295	0.456182	0.213874	1.37263
java.awt.Color[r=255,g=255,b=255]	[F@11cefeb	219206_x_at	TMBIM4	51643	transmembrane BAX inhibitor motif containing 4	NM_016056	Hs.505934	12q14.1-q15	0.0540569	2.1338	0.431063	0.202016	1.34731
java.awt.Color[r=255,g=255,b=255]	[F@1723382	239935_at	MAMDC1	161357	MAM domain containing 1	D51315	Hs.436380	14q21.3	-0.773092	2.13496	0.438004	0.205158	1.36082
java.awt.Color[r=255,g=255,b=255]	[F@1339593	209394_at	ASMTL	8623	acetylserotonin O-methyltransferase-like	BC002508	Hs.533514	"c(""Xp22.3"", "" Yp11.3"")"	-1.00945	2.13598	0.478541	0.224038	1.39967
java.awt.Color[r=255,g=255,b=255]	[F@15d01f8	230392_at	HNRPM	4670	heterogeneous nuclear ribonucleoprotein M	AW298141	Hs.465808	19p13.3-p13.2	0.285964	2.13604	0.626199	0.293159	1.51082
java.awt.Color[r=255,g=255,b=255]	[F@106d08f	227780_s_at	NA	NA	NA	AI422211	NA	NA	0.226501	2.13626	0.531551	0.248823	1.43616
java.awt.Color[r=255,g=255,b=255]	[F@1761f0e	1553133_at	C9orf72	203228	chromosome 9 open reading frame 72	BC020851	Hs.493639	9p21.2	-1.7011	2.13686	0.534898	0.25032	1.46955
java.awt.Color[r=255,g=255,b=255]	[F@7e9c7e	239147_at	ARSK	153642	arylsulfatase family, member K	AI243677	Hs.585051	5q15	0.565289	2.13954	0.667716	0.312084	1.56931
java.awt.Color[r=255,g=255,b=255]	[F@1ed0c48	212073_at	CSNK2A1	1457	casein kinase 2, alpha 1 polypeptide	AI631874	"c(""Hs.446484"", ""Hs.501911"")"	20p13	-0.0856546	2.13961	0.431455	0.201651	1.34631
java.awt.Color[r=255,g=255,b=255]	[F@483d52	227313_at	MGC40499	245812	NA	AI870866	Hs.369867	7q22.1	-0.824935	2.1399	0.413778	0.193363	1.3304
java.awt.Color[r=255,g=255,b=255]	[F@1f9c3fa	219154_at	LOC144404	144404	NA	NM_024714	NA	12q24.31	-0.905061	2.14077	0.438945	0.205041	1.35279
java.awt.Color[r=255,g=255,b=255]	[F@1882ad7	225565_at	CREB1	1385	cAMP responsive element binding protein 1	AA769455	Hs.584750	2q34	0.180754	2.14115	0.611148	0.28543	1.50587
java.awt.Color[r=255,g=255,b=255]	[F@b6ec62	224777_s_at	PAFAH1B2	5049	platelet-activating factor acetylhydrolase, isoform Ib, beta subunit 30kDa	BG386322	"c(""Hs.188501"", ""Hs.586694"")"	11q23	-0.856812	2.14295	0.370625	0.172951	1.29179
java.awt.Color[r=255,g=255,b=255]	[F@1abf00b	1554229_at	LOC153222	153222	NA	AY174896	Hs.484195	5q35.2	-0.664097	2.14297	0.726301	0.338923	1.68597
java.awt.Color[r=255,g=255,b=255]	[F@420197	222778_s_at	WHSC1	7468	Wolf-Hirschhorn syndrome candidate 1	AW024870	Hs.113876	4p16.3	0.125452	2.14307	0.509417	0.237704	1.43428
java.awt.Color[r=255,g=255,b=255]	[F@f0485a	231164_at	LOC440331	440331	NA	AI570450	Hs.376281	16p13.3	-0.795159	2.14321	0.55832	0.260506	1.44951
java.awt.Color[r=255,g=255,b=255]	[F@10e69da	206929_s_at	NFIC	4782	nuclear factor I/C (CCAAT-binding transcription factor)	NM_005597	Hs.170131	19p13.3	-0.189245	2.14399	0.589628	0.275015	1.4955
java.awt.Color[r=255,g=255,b=255]	[F@159e718	200599_s_at	HSP90B1	7184	heat shock protein 90kDa beta (Grp94), member 1	NM_003299	Hs.192374	12q24.2-q24.3	-1.31672	2.14499	0.382576	0.178358	1.30444
java.awt.Color[r=255,g=255,b=255]	[F@12b12dd	221787_at	PHF10	55274	PHD finger protein 10	BF431618	Hs.435933	6q27	-0.885453	2.14516	0.487324	0.227174	1.40822
java.awt.Color[r=255,g=255,b=255]	[F@15b3d7a	210818_s_at	BACH1	571	BTB and CNC homology 1, basic leucine zipper transcription factor 1	AF026199	Hs.154276	21q22.11	-0.109968	2.14552	0.491816	0.229229	1.41491
java.awt.Color[r=255,g=255,b=255]	[F@103d932	243985_at	GTF2A2	2958	general transcription factor IIA, 2, 12kDa	BE219444	Hs.512934	15q22.2	0.91882	2.14581	0.659428	0.30731	1.61824
java.awt.Color[r=255,g=255,b=255]	[F@1ba812d	201051_at	ANP32A	8125	acidic (leucine-rich) nuclear phosphoprotein 32 family, member A	BE560202	Hs.458747	15q22.3-q23	-0.322059	2.14667	0.446097	0.207809	1.35588
java.awt.Color[r=255,g=255,b=255]	[F@74c33d	224676_at	TMED4	222068	transmembrane emp24 protein transport domain containing 4	AI472339	Hs.585078	7p13	0.163326	2.14687	0.545204	0.253954	1.45574
java.awt.Color[r=255,g=255,b=255]	[F@f495e4	219922_s_at	LTBP3	4054	latent transforming growth factor beta binding protein 3	NM_021070	Hs.289019	11q12	0.0678514	2.14734	0.686305	0.319607	1.63122
java.awt.Color[r=255,g=255,b=255]	[F@1d11bc1	201790_s_at	DHCR7	1717	7-dehydrocholesterol reductase	AW150953	Hs.503134	11q13.2-q13.5	-0.304329	2.14741	0.551631	0.256882	1.47175
java.awt.Color[r=255,g=255,b=255]	[F@9f51bf	1554193_s_at	MANEA	79694	mannosidase, endo-alpha	AY048775	Hs.533323	6q16.1	-0.665515	2.14785	0.568362	0.264619	1.4986
java.awt.Color[r=255,g=255,b=255]	[F@e18ba	225863_s_at	C19orf12	83636	chromosome 19 open reading frame 12	AL568826	Hs.529094	19q12	0.186822	2.14795	0.426188	0.198416	1.34598
java.awt.Color[r=255,g=255,b=255]	[F@9be66a	213813_x_at	FTL	2512	ferritin, light polypeptide	AI345238	Hs.433670	19q13.3-q13.4	-0.05288	2.14825	0.585609	0.272598	1.49511
java.awt.Color[r=255,g=255,b=255]	[F@199f3eb	210218_s_at	SP100	6672	SP100 nuclear antigen	U36501	Hs.369056	2q37.1	-0.99167	2.1484	0.453885	0.211266	1.37056
java.awt.Color[r=255,g=255,b=255]	[F@109400e	225801_at	FBXO32	114907	F-box protein 32	AW518714	Hs.403933	8q24.13	0.185568	2.14901	0.735671	0.342329	1.73371
java.awt.Color[r=255,g=255,b=255]	[F@1365bdd	225510_at	OAF	220323	OAF homolog (Drosophila)	BG033561	Hs.445081	11q23.3	0.179679	2.14928	0.565645	0.263179	1.47018
java.awt.Color[r=255,g=255,b=255]	[F@b4327	242665_at	FMNL2	114793	formin-like 2	AL042120	Hs.149566	2q23.3	0.774886	2.14978	0.665993	0.309796	1.55735
java.awt.Color[r=255,g=255,b=255]	[F@85fae6	36553_at	ASMTL	8623	acetylserotonin O-methyltransferase-like	AA669799	Hs.533514	"c(""Xp22.3"", "" Yp11.3"")"	1.15849	2.15167	0.49752	0.231225	1.42415
java.awt.Color[r=255,g=255,b=255]	[F@103c648	242935_at	SBF2	81846	SET binding factor 2	BE778113	"c(""Hs.556241"", ""Hs.585092"")"	11p15.4	0.798666	2.15261	0.481231	0.223557	1.40186
java.awt.Color[r=255,g=255,b=255]	[F@688946	238315_s_at	ZNF567	163081	zinc finger protein 567	BF061829	Hs.412517	19q13.12	0.530261	2.1546	0.792353	0.36775	1.76057
java.awt.Color[r=255,g=255,b=255]	[F@84e417	222418_s_at	TMEM43	79188	transmembrane protein 43	AA115485	Hs.517817	3p25.1	-0.880536	2.15769	0.485803	0.225149	1.38828
java.awt.Color[r=255,g=255,b=255]	[F@1d567eb	221718_s_at	AKAP13	11214	A kinase (PRKA) anchor protein 13	M90360	Hs.459211	15q24-q25	0.104272	2.15941	0.652032	0.301949	1.55728
java.awt.Color[r=255,g=255,b=255]	[F@59cb9f	201005_at	CD9	928	CD9 antigen (p24)	NM_001769	Hs.114286	12p13.3	-0.323237	2.16062	0.549778	0.254454	1.47068
java.awt.Color[r=255,g=255,b=255]	[F@1f5c6b	203998_s_at	SYT1	6857	synaptotagmin I	AV723167	Hs.310545	12cen-q21	-0.253499	2.16076	0.840735	0.389092	1.74827
java.awt.Color[r=255,g=255,b=255]	[F@142a4a3	229228_at	CREB5	9586	cAMP responsive element binding protein 5	AI819043	Hs.437075	7p15.1	0.258572	2.16085	0.715714	0.331218	1.67322
java.awt.Color[r=255,g=255,b=255]	[F@1de6edf	227853_at	LOC196463	196463	NA	AW024350	Hs.115896	12q24.13	0.228075	2.1609	0.471661	0.21827	1.38939
java.awt.Color[r=255,g=255,b=255]	[F@1754908	209278_s_at	TFPI2	7980	tissue factor pathway inhibitor 2	L27624	"c(""Hs.201712"", ""Hs.438231"")"	7q22	-1.01252	2.16124	0.491386	0.227363	1.41758
java.awt.Color[r=255,g=255,b=255]	[F@177b5c9	231979_at	NA	NA	NA	AU155091	NA	NA	0.325785	2.16314	0.553687	0.255964	1.44827
java.awt.Color[r=255,g=255,b=255]	[F@1f875b8	229622_at	FLJ43374	377007	NA	H16258	Hs.585147	2q37.3	0.267861	2.16316	0.628899	0.290732	1.56555
java.awt.Color[r=255,g=255,b=255]	[F@1284d8e	212076_at	LOC143941	143941	NA	AI701430	NA	11q23.3	-0.0855922	2.16405	0.617388	0.285293	1.52329
java.awt.Color[r=255,g=255,b=255]	[F@9a70ea	215425_at	BTG3	10950	BTG family, member 3	AL049332	Hs.473420	21q21.1-q21.2	-0.0207062	2.1658	0.525353	0.242567	1.44618
java.awt.Color[r=255,g=255,b=255]	[F@254c4d	225446_at	BRWD1	54014	bromodomain and WD repeat domain containing 1	AI638279	Hs.190548	21q22.2	0.1783	2.16695	0.655051	0.302292	1.62189
java.awt.Color[r=255,g=255,b=255]	[F@80b804	206463_s_at	DHRS2	10202	dehydrogenase/reductase (SDR family) member 2	NM_005794	Hs.272499	14q11.2	-1.04879	2.16719	0.462268	0.213303	1.38132
java.awt.Color[r=255,g=255,b=255]	[F@1cdcbe7	205787_x_at	LOC441155	441155	NA	AI803216	NA	6q12	-0.214394	2.16856	0.610033	0.281308	1.52245
java.awt.Color[r=255,g=255,b=255]	[F@c7fd54	221511_x_at	CCPG1	9236	cell cycle progression 1	AB033080	Hs.285051	15q21.1	0.100196	2.17083	0.464277	0.213871	1.3847
java.awt.Color[r=255,g=255,b=255]	[F@897a5	210869_s_at	MCAM	4162	melanoma cell adhesion molecule	M29277	Hs.511397	11q23.3	-0.108999	2.17104	0.551739	0.254136	1.46016
java.awt.Color[r=255,g=255,b=255]	[F@11f57b8	226525_at	STK17B	9262	serine/threonine kinase 17b (apoptosis-inducing)	N51102	Hs.88297	2q32.3	0.200348	2.17203	0.551829	0.254061	1.47975
java.awt.Color[r=255,g=255,b=255]	[F@b824cf	201070_x_at	SF3B1	23451	splicing factor 3b, subunit 1, 155kDa	AI739389	Hs.567433	2q33.1	-0.321603	2.17236	0.644	0.296452	1.52226
java.awt.Color[r=255,g=255,b=255]	[F@1e64011	226459_at	PIK3AP1	118788	phosphoinositide-3-kinase adaptor protein 1	AW575754	Hs.310456	10q24.1	-0.834433	2.17271	0.473557	0.217957	1.3932
java.awt.Color[r=255,g=255,b=255]	[F@1d350b7	217966_s_at	C1orf24	116496	chromosome 1 open reading frame 24	NM_022083	Hs.518662	1q25	0.0307651	2.17506	0.632317	0.290713	1.52624
java.awt.Color[r=255,g=255,b=255]	[F@186f22	229774_at	CXXC4	80319	CXXC finger 4	R41728	Hs.12248	4q22-q24	0.271447	2.17532	0.585116	0.26898	1.49929
java.awt.Color[r=255,g=255,b=255]	[F@1e1aa32	238846_at	TNFRSF11A	8792	tumor necrosis factor receptor superfamily, member 11a, NFKB activator	AW026379	Hs.204044	18q22.1	-0.77649	2.17532	0.562639	0.258646	1.47348
java.awt.Color[r=255,g=255,b=255]	[F@e08f97	214866_at	PLAUR	5329	plasminogen activator, urokinase receptor	X74039	Hs.466871	19q13	-0.0321201	2.17572	0.623838	0.286727	1.57635
java.awt.Color[r=255,g=255,b=255]	[F@1792654	202803_s_at	ITGB2	3689	integrin, beta 2 (complement component 3 receptor 3 and 4 subunit)	NM_000211	Hs.375957	21q22.3	-1.15902	2.17746	0.544733	0.250169	1.46969
java.awt.Color[r=255,g=255,b=255]	[F@e73666	225070_at	C6orf68	116150	chromosome 6 open reading frame 68	BF112132	"c(""Hs.289008"", ""Hs.568046"")"	6q22.2	-0.852593	2.1779	0.459846	0.211143	1.38167
java.awt.Color[r=255,g=255,b=255]	[F@1adf2	228601_at	LOC401022	401022	NA	AW340112	Hs.98661	2q31.2	-0.813545	2.17994	0.417604	0.191567	1.33442
java.awt.Color[r=255,g=255,b=255]	[F@251d12	1559035_a_at	AHR	196	aryl hydrocarbon receptor	AA115234	Hs.171189	7p15	-0.512645	2.18174	0.48944	0.224334	1.40936
java.awt.Color[r=255,g=255,b=255]	[F@d4dc84	218614_at	C12orf35	55196	chromosome 12 open reading frame 35	NM_018169	"c(""Hs.445129"", ""Hs.584923"")"	12p11.21	0.0428873	2.18359	0.540079	0.247336	1.46684
java.awt.Color[r=255,g=255,b=255]	[F@13595fe	222552_at	GOLT1B	51026	golgi transport 1 homolog B (S. cerevisiae)	AL136571	Hs.62275	12p12.1	-0.879266	2.18658	0.392935	0.179703	1.3135
java.awt.Color[r=255,g=255,b=255]	[F@8ccb97	219625_s_at	COL4A3BP	10087	collagen, type IV, alpha 3 (Goodpasture antigen) binding protein	NM_005713	Hs.270437	5q13.3	0.0620523	2.18768	0.5212	0.238243	1.43138
java.awt.Color[r=255,g=255,b=255]	[F@b9c59	1561514_at	LOC400655	400655	NA	BC034583	Hs.397449	18q22.3	-0.456594	2.18772	0.602837	0.275555	1.55095
java.awt.Color[r=255,g=255,b=255]	[F@454e20	209075_s_at	NIFUN	23479	NifU-like N-terminal domain containing	AY009128	Hs.350702	12q24.1	-1.01798	2.19038	0.39841	0.181891	1.31935
java.awt.Color[r=255,g=255,b=255]	[F@11ea073	1557529_at	C12orf51	283450	chromosome 12 open reading frame 51	AK091473	Hs.379848	12q24.13	-0.548284	2.19163	0.707613	0.32287	1.68906
java.awt.Color[r=255,g=255,b=255]	[F@1120a74	204450_x_at	APOA1	335	apolipoprotein A-I	NM_000039	"c(""Hs.93194"", ""Hs.568263"")"	11q23-q24	-0.243177	2.19361	0.527816	0.240615	1.44291
java.awt.Color[r=255,g=255,b=255]	[F@157a51b	202946_s_at	BTBD3	22903	BTB (POZ) domain containing 3	NM_014962	Hs.244590	20p12.2	-0.277294	2.19493	0.526597	0.239916	1.45493
java.awt.Color[r=255,g=255,b=255]	[F@1c7d89f	223655_at	CD163L1	283316	CD163 antigen-like 1	AF264014	Hs.49636	12p13.3	-0.864956	2.19545	0.450853	0.205358	1.37283
java.awt.Color[r=255,g=255,b=255]	[F@160eeac	205083_at	AOX1	316	aldehyde oxidase 1	NM_001159	Hs.406238	2q33	-1.07763	2.19739	0.496437	0.225921	1.40719
java.awt.Color[r=255,g=255,b=255]	[F@22015e	1562367_at	FLJ39531	400360	NA	AK096850	Hs.376109	15q14	-0.439765	2.19744	0.715336	0.325531	1.65799
java.awt.Color[r=255,g=255,b=255]	[F@df077c	207723_s_at	KLRC3	3823	killer cell lectin-like receptor subfamily C, member 3	NM_002261	Hs.74082	12p13	-0.171995	2.19871	0.634199	0.288441	1.56047
java.awt.Color[r=255,g=255,b=255]	[F@17930d8	235683_at	SESN3	143686	sestrin 3	BF685808	Hs.120633	11q21	-0.78421	2.20116	0.70176	0.318814	1.65815
java.awt.Color[r=255,g=255,b=255]	[F@14aab55	1555259_at	ZAK	51776	NA	AF465843	Hs.444451	2q24.2	-0.620925	2.20209	0.590299	0.268063	1.5197
java.awt.Color[r=255,g=255,b=255]	[F@1507693	1561480_a_at	NA	NA	NA	AA733018	NA	NA	-1.37133	2.20247	0.544316	0.247138	1.44971
java.awt.Color[r=255,g=255,b=255]	[F@1ec7722	204125_at	NDUFAF1	51103	NADH dehydrogenase (ubiquinone) 1 alpha subcomplex, assembly factor 1	NM_016013	Hs.106529	15q11.2-q21.3	-1.10744	2.20482	0.399344	0.181124	1.31782
java.awt.Color[r=255,g=255,b=255]	[F@1df7137	1554553_s_at	YIF1B	90522	Yip1 interacting factor homolog B (S. cerevisiae)	BC014974	Hs.280741	19q13.2	-0.650357	2.2104	0.562422	0.254443	1.47553
java.awt.Color[r=255,g=255,b=255]	[F@1b972da	204668_at	RNF24	11237	ring finger protein 24	AL031670	Hs.114180	20p13-p12.1	-0.238356	2.21073	0.567389	0.256653	1.47659
java.awt.Color[r=255,g=255,b=255]	[F@1cf66d0	1561027_at	NA	NA	NA	BI596673	NA	NA	-0.469253	2.21125	0.626567	0.283354	1.55662
java.awt.Color[r=255,g=255,b=255]	[F@1b058ac	1565939_at	FLJ11193	55322	NA	AF085882	Hs.519246	5p13.3	-1.3495	2.21212	0.428712	0.193801	1.34604
java.awt.Color[r=255,g=255,b=255]	[F@198ce24	206734_at	JRKL	8690	jerky homolog-like (mouse)	NM_003772	Hs.105940	11q21	-1.04519	2.21325	0.464951	0.210076	1.38749
java.awt.Color[r=255,g=255,b=255]	[F@18f45ef	209515_s_at	RAB27A	5873	RAB27A, member RAS oncogene family	U38654	Hs.493512	15q15-q21.1	-1.00528	2.21366	0.566772	0.256034	1.49219
java.awt.Color[r=255,g=255,b=255]	[F@16c5b68	235548_at	FLJ90166	164284	NA	BG326592	Hs.119286	20q13.32	-0.78519	2.21385	0.444921	0.200971	1.35764
java.awt.Color[r=255,g=255,b=255]	[F@d01411	201668_x_at	MARCKS	4082	myristoylated alanine-rich protein kinase C substrate	AW163148	Hs.519909	6q22.2	-0.307245	2.2153	0.499595	0.22552	1.40359
java.awt.Color[r=255,g=255,b=255]	[F@1ca0801	60474_at	C20orf42	55612	chromosome 20 open reading frame 42	AA469071	"c(""Hs.472054"", ""Hs.556034"")"	20p12.3	-0.761923	2.21717	0.416335	0.187778	1.33701
java.awt.Color[r=255,g=255,b=255]	[F@1d906a	226611_s_at	PRR6	201161	proline rich 6	AA722878	Hs.433422	17p11.2	-0.833102	2.21809	0.420066	0.189381	1.33875
java.awt.Color[r=255,g=255,b=255]	[F@1df375a	228655_at	NA	NA	NA	BE466077	NA	NA	0.245843	2.21861	0.504537	0.227411	1.42719
java.awt.Color[r=255,g=255,b=255]	[F@1f1de2c	239415_at	NA	389237	NA	AW117322	NA	NA	0.577264	2.21942	0.672975	0.303221	1.55145
java.awt.Color[r=255,g=255,b=255]	[F@65a13	201015_s_at	JUP	3728	junction plakoglobin	NM_021991	Hs.514174	17q21	-0.32296	2.21968	0.567804	0.255804	1.4906
java.awt.Color[r=255,g=255,b=255]	[F@2e0539	232135_at	NS4ATP2	79685	NA	BF112166	Hs.483906	5q33.2	-0.791655	2.22033	0.422321	0.190206	1.34105
java.awt.Color[r=255,g=255,b=255]	[F@9d90c1	214151_s_at	PIGB	9488	phosphatidylinositol glycan, class B	AU144243	Hs.126115	15q21-q22	-0.941719	2.22106	0.458454	0.206412	1.38001
java.awt.Color[r=255,g=255,b=255]	[F@16223c0	203354_s_at	PSD3	23362	pleckstrin and Sec7 domain containing 3	AW117368	Hs.434255	8pter-p23.3	-0.268162	2.2221	0.651391	0.293142	1.54905
java.awt.Color[r=255,g=255,b=255]	[F@18a257d	227351_at	C16orf52	146174	chromosome 16 open reading frame 52	H06491	Hs.125434	16p12.1	-0.824359	2.2232	0.538602	0.242264	1.4616
java.awt.Color[r=255,g=255,b=255]	[F@147fa38	226303_at	PGM5	5239	phosphoglucomutase 5	AA706788	Hs.307835	9q13	0.195727	2.22336	0.6723	0.30238	1.62236
java.awt.Color[r=255,g=255,b=255]	[F@1dc7589	213262_at	SACS	26278	spastic ataxia of Charlevoix-Saguenay (sacsin)	AI932370	Hs.159492	13q12	-0.952866	2.22421	0.452017	0.203226	1.37291
java.awt.Color[r=255,g=255,b=255]	[F@1223691	228801_at	ORMDL1	94101	ORM1-like 1 (S. cerevisiae)	AI809749	Hs.558591	NA	0.248947	2.2252	0.553806	0.248879	1.45703
java.awt.Color[r=255,g=255,b=255]	[F@17f5685	211769_x_at	SERINC3	10955	serine incorporator 3	BC006088	Hs.272168	20q13.1-13.3	-0.0916207	2.22734	0.499322	0.224178	1.41323
java.awt.Color[r=255,g=255,b=255]	[F@1b1e9a8	221986_s_at	KLHL24	54800	kelch-like 24 (Drosophila)	AW006750	Hs.407709	3q27.1	0.109525	2.22768	1.10517	0.496108	2.42625
java.awt.Color[r=255,g=255,b=255]	[F@1c5bc2a	200984_s_at	CD59	966	CD59 antigen, complement regulatory protein	X16447	Hs.278573	11p13	-1.28118	2.22988	0.446225	0.200112	1.36198
java.awt.Color[r=255,g=255,b=255]	[F@1278cbd	222910_s_at	PEX5L	51555	peroxisomal biogenesis factor 5-like	W38416	Hs.478393	3q26.33	0.128081	2.23133	0.704972	0.315943	1.62979
java.awt.Color[r=255,g=255,b=255]	[F@8f2f62	1562294_x_at	ANKRD30B	374860	ankyrin repeat domain 30B	AF269088	Hs.567889	18p11.21	-1.36433	2.2326	0.537751	0.240864	1.45745
java.awt.Color[r=255,g=255,b=255]	[F@3d6032	223882_at	C5orf21	83989	chromosome 5 open reading frame 21	AL136630	Hs.127788	5q15	0.147064	2.23353	0.632561	0.283211	1.57713
java.awt.Color[r=255,g=255,b=255]	[F@f1bb73	230060_at	CDCA7	83879	cell division cycle associated 7	AI277642	Hs.470654	2q31	0.278062	2.23531	0.62125	0.277926	1.50729
java.awt.Color[r=255,g=255,b=255]	[F@13e9334	202833_s_at	SERPINA1	5265	serpin peptidase inhibitor, clade A (alpha-1 antiproteinase, antitrypsin), member 1	NM_000295	Hs.525557	14q32.1	-0.279933	2.23578	0.972465	0.434957	1.91881
java.awt.Color[r=255,g=255,b=255]	[F@61474e	223465_at	COL4A3BP	10087	collagen, type IV, alpha 3 (Goodpasture antigen) binding protein	BE967275	Hs.270437	5q13.3	0.138679	2.23671	0.65819	0.294267	1.60086
java.awt.Color[r=255,g=255,b=255]	[F@12a81c0	227488_at	MGC16121	84848	NA	AV728999	Hs.416379	Xq26.3	-0.82292	2.2379	0.465069	0.207814	1.38105
java.awt.Color[r=255,g=255,b=255]	[F@f98c35	1554018_at	GPNMB	10457	glycoprotein (transmembrane) nmb	BC011595	Hs.190495	7p15	-0.67277	2.23896	0.682362	0.304768	1.65103
java.awt.Color[r=255,g=255,b=255]	[F@15303ad	229943_at	RFP2	10206	ret finger protein 2	BF939833	Hs.436922	13q14	0.275405	2.24093	0.533228	0.237949	1.43628
java.awt.Color[r=255,g=255,b=255]	[F@15075fe	209034_at	PNRC1	10957	proline-rich nuclear receptor coactivator 1	AF279899	Hs.75969	6q15	-0.144607	2.24224	0.557714	0.248731	1.49158
java.awt.Color[r=255,g=255,b=255]	[F@5c195	225551_at	C1orf71	163882	chromosome 1 open reading frame 71	AW291187	"c(""Hs.87752"", ""Hs.368353"")"	1q44	0.180449	2.24226	0.66981	0.298721	1.55367
java.awt.Color[r=255,g=255,b=255]	[F@8d6284	1556195_a_at	NA	400742	NA	BC033316	NA	NA	-1.47055	2.24329	0.507872	0.226396	1.41239
java.awt.Color[r=255,g=255,b=255]	[F@18a5a53	1568983_a_at	NA	NA	NA	BI547087	NA	NA	-0.363505	2.24346	0.484194	0.215824	1.40029
java.awt.Color[r=255,g=255,b=255]	[F@17f3419	201335_s_at	ARHGEF12	23365	Rho guanine nucleotide exchange factor (GEF) 12	NM_015313	Hs.24598	11q23.3	-1.25473	2.24349	0.57336	0.255566	1.4888
java.awt.Color[r=255,g=255,b=255]	[F@1a0418a	243765_at	SEC31L1	22872	SEC31-like 1 (S. cerevisiae)	AW993582	Hs.370024	4q21.22	0.888838	2.24491	0.538281	0.239779	1.46011
java.awt.Color[r=255,g=255,b=255]	[F@ba95f8	211417_x_at	GGT1	2678	gamma-glutamyltransferase 1	L20493	"c(""Hs.444164"", ""Hs.544756"")"	22q11.23	-0.98231	2.24587	0.49333	0.219661	1.3996
java.awt.Color[r=255,g=255,b=255]	[F@11110be	223569_at	PPAPDC1B	84513	phosphatidic acid phosphatase type 2 domain containing 1B	AF212238	Hs.567619	8p12	-0.865775	2.24617	0.467954	0.208334	1.38076
java.awt.Color[r=255,g=255,b=255]	[F@19c32f9	206540_at	GLB1L	79411	galactosidase, beta 1-like	NM_024506	Hs.181173	2q35	-0.197816	2.24792	0.490792	0.218332	1.39993
java.awt.Color[r=255,g=255,b=255]	[F@4f8491	226332_at	LOC401015	401015	NA	AI569932	"c(""Hs.470311"", ""Hs.489105"")"	2q24.1	-0.835663	2.25089	0.448094	0.199074	1.3596
java.awt.Color[r=255,g=255,b=255]	[F@70c035	230640_at	PRPF40B	25766	PRP40 pre-mRNA processing factor 40 homolog B (yeast)	AW027431	Hs.33104	12q	-0.7981	2.25147	0.472524	0.209873	1.38782
java.awt.Color[r=255,g=255,b=255]	[F@161b525	235629_at	FN1	2335	fibronectin 1	AI333596	"c(""Hs.203717"", ""Hs.562079"")"	2q34	0.432865	2.2526	0.567039	0.251727	1.49614
java.awt.Color[r=255,g=255,b=255]	[F@1d455ca	229141_at	WDR33	55339	WD repeat domain 33	AW275379	Hs.554831	2q14.3	0.256576	2.25422	0.603097	0.267541	1.53934
java.awt.Color[r=255,g=255,b=255]	[F@1e3346d	236582_at	CPSF6	11052	cleavage and polyadenylation specific factor 6, 68kDa	AA731746	Hs.369606	12q15	0.464744	2.25482	0.664398	0.294656	1.62652
java.awt.Color[r=255,g=255,b=255]	[F@11e208c	218973_at	EFTUD1	79631	elongation factor Tu GTP binding domain containing 1	NM_024580	Hs.459114	15q25.2	-0.907002	2.25563	0.445867	0.197668	1.36672
java.awt.Color[r=255,g=255,b=255]	[F@1546917	211352_s_at	NCOA3	8202	nuclear receptor coactivator 3	U80737	Hs.382168	20q12	-0.0996213	2.25682	0.851949	0.3775	1.77159
java.awt.Color[r=255,g=255,b=255]	[F@bd1ab2	222482_at	MRPL37	51253	mitochondrial ribosomal protein L37	AA102468	Hs.584908	1p32.1	0.119532	2.25717	0.644769	0.285653	1.54992
java.awt.Color[r=255,g=255,b=255]	[F@891894	1564339_a_at	CHRM3	1131	cholinergic receptor, muscarinic 3	AF279779	Hs.7138	1q43	-0.405725	2.25959	0.545588	0.241454	1.45867
java.awt.Color[r=255,g=255,b=255]	[F@8352c9	203939_at	NT5E	4907	5'-nucleotidase, ecto (CD73)	NM_002526	Hs.153952	6q14-q21	-1.11193	2.2633	0.424157	0.187406	1.34214
java.awt.Color[r=255,g=255,b=255]	[F@5f8d9f	218573_at	MAGEH1	28986	melanoma antigen family H, 1	NM_014061	Hs.279819	Xp11.21	-0.913719	2.26347	0.401335	0.17731	1.31958
java.awt.Color[r=255,g=255,b=255]	[F@2f652c	209281_s_at	ATP2B1	490	ATPase, Ca++ transporting, plasma membrane 1	M95541	Hs.506276	12q21.3	-0.13979	2.26364	0.683228	0.301827	1.58231
java.awt.Color[r=255,g=255,b=255]	[F@ae9985	221985_at	KLHL24	54800	kelch-like 24 (Drosophila)	AW006750	Hs.407709	3q27.1	0.109506	2.26472	0.854319	0.37723	1.92207
java.awt.Color[r=255,g=255,b=255]	[F@358643	229033_s_at	MUM1	84939	melanoma associated antigen (mutated) 1	AA143060	Hs.515016	19p13.3	0.254109	2.26531	0.538267	0.237613	1.45399
java.awt.Color[r=255,g=255,b=255]	[F@aec16f	212078_s_at	MLL	4297	myeloid/lymphoid or mixed-lineage leukemia (trithorax homolog, Drosophila)	AA704766	Hs.258855	11q23	-0.0855505	2.26562	0.615952	0.271869	1.5399
java.awt.Color[r=255,g=255,b=255]	[F@19fd693	208725_at	NA	NA	NA	AL031668	NA	NA	-1.02679	2.26605	0.45172	0.199342	1.37048
java.awt.Color[r=255,g=255,b=255]	[F@1091794	244846_at	MAP4K4	9448	mitogen-activated protein kinase kinase kinase kinase 4	AI953395	Hs.431550	2q11.2-q12	1.1043	2.26764	0.773127	0.340938	1.7025
java.awt.Color[r=255,g=255,b=255]	[F@1ac82e8	226610_at	PRR6	201161	proline rich 6	AA722878	Hs.433422	17p11.2	-0.83319	2.26823	0.408443	0.180071	1.32775
java.awt.Color[r=255,g=255,b=255]	[F@1d986cb	237923_at	SIM2	6493	single-minded homolog 2 (Drosophila)	AI733801	Hs.146186	21q22.2|21q22.13	0.514744	2.26888	0.709561	0.312736	1.68105
java.awt.Color[r=255,g=255,b=255]	[F@9de1ed	200956_s_at	SSRP1	6749	structure specific recognition protein 1	BE795648	Hs.523680	11q12	-0.324376	2.26935	0.472184	0.208071	1.3875
java.awt.Color[r=255,g=255,b=255]	[F@105ecdd	238050_at	NA	NA	NA	R94785	NA	NA	0.519668	2.26962	0.612455	0.269849	1.53424
java.awt.Color[r=255,g=255,b=255]	[F@1d9f57	237116_at	PFN2	5217	profilin 2	AI262277	Hs.91747	3q25.1-q25.2	-0.779999	2.27125	0.637009	0.280467	1.55439
java.awt.Color[r=255,g=255,b=255]	[F@129b081	210999_s_at	GRB10	2887	growth factor receptor-bound protein 10	U66065	Hs.164060	7p12-p11.2	-0.10633	2.27167	0.651968	0.287	1.60533
java.awt.Color[r=255,g=255,b=255]	[F@2cae40	1558305_at	TNRC15	26058	trinucleotide repeat containing 15	BC029456	Hs.435841	2q37.1	-1.42729	2.27384	0.621218	0.273202	1.51642
java.awt.Color[r=255,g=255,b=255]	[F@35dedc	225871_at	STEAP2	261729	six transmembrane epithelial antigen of the prostate 2	BF680588	Hs.489051	7q21	0.187	2.27447	0.599172	0.263434	1.53899
java.awt.Color[r=255,g=255,b=255]	[F@c806aa	241442_at	DAAM2	23500	dishevelled associated activator of morphogenesis 2	W58344	Hs.436590	6p21.2	-0.771669	2.27463	0.525913	0.231208	1.42886
java.awt.Color[r=255,g=255,b=255]	[F@508ca	225204_at	PPTC7	160760	PTC7 protein phosphatase homolog (S. cerevisiae)	AA521311	Hs.13854	12q24.11	-0.850025	2.27467	0.543201	0.238805	1.44168
java.awt.Color[r=255,g=255,b=255]	[F@184ef64	204758_s_at	TMEM24	9854	transmembrane protein 24	NM_014807	Hs.26899	11q23.3	-0.236519	2.27513	0.652094	0.286619	1.58717
java.awt.Color[r=255,g=255,b=255]	[F@1291e36	1555180_at	NA	399951	NA	BC020894	NA	NA	-0.624336	2.2765	0.582008	0.255659	1.5134
java.awt.Color[r=255,g=255,b=255]	[F@14eb4af	222540_s_at	HBXAP	51773	hepatitis B virus x associated protein	BG286920	Hs.420229	11q14.1	0.120669	2.27701	0.733362	0.322072	1.6071
java.awt.Color[r=255,g=255,b=255]	[F@19fbd14	230150_at	BCAP29	55973	B-cell receptor-associated protein 29	N57499	Hs.303787	7q22-q31	-0.801208	2.28017	0.51992	0.228019	1.43533
java.awt.Color[r=255,g=255,b=255]	[F@1228dcc	227084_at	DTNA	1837	dystrobrevin, alpha	AW339310	Hs.58919	18q12	-0.82828	2.28119	0.463726	0.203283	1.38156
java.awt.Color[r=255,g=255,b=255]	[F@b9f370	239903_at	NA	NA	NA	AA565852	NA	NA	0.600477	2.28201	0.786536	0.344669	1.79022
java.awt.Color[r=255,g=255,b=255]	[F@b6d444	235010_at	NA	NA	NA	AA833832	NA	NA	-0.787483	2.28217	0.451283	0.197743	1.36542
java.awt.Color[r=255,g=255,b=255]	[F@3fa29b	217875_s_at	TMEPAI	56937	transmembrane, prostate androgen induced RNA	NM_020182	Hs.517155	20q13.31-q13.33	0.0290405	2.28231	0.53783	0.235651	1.4492
java.awt.Color[r=255,g=255,b=255]	[F@12600bd	238350_at	FLJ25778	254048	NA	AW967956	Hs.153458	7q34	0.531714	2.28642	0.690704	0.302089	1.64022
java.awt.Color[r=255,g=255,b=255]	[F@c9581a	238017_at	RDHE2	195814	NA	AI440266	Hs.170673	8q12.1	-0.77908	2.28709	0.681865	0.298136	1.6461
java.awt.Color[r=255,g=255,b=255]	[F@8da8b3	215936_s_at	KIAA1033	23325	KIAA1033	AK001657	Hs.12144	12q24.11	-0.0103498	2.28796	0.796613	0.348176	1.70507
java.awt.Color[r=255,g=255,b=255]	[F@143e343	228255_at	ALS2CR4	65062	amyotrophic lateral sclerosis 2 (juvenile) chromosome region, candidate 4	AU150140	Hs.584965	NA	-0.816162	2.28799	0.459825	0.200974	1.37937
java.awt.Color[r=255,g=255,b=255]	[F@1d2ebe	225366_at	PGM2	55276	phosphoglucomutase 2	AI652855	Hs.23363	4p14	-0.848038	2.28938	0.531443	0.232134	1.45781
java.awt.Color[r=255,g=255,b=255]	[F@dea62f	232591_s_at	TMEM30A	55754	transmembrane protein 30A	AK022883	Hs.108530	6q14.1	0.342192	2.2897	0.945584	0.412973	2.08399
java.awt.Color[r=255,g=255,b=255]	[F@1ab4ef7	1559528_at	NA	NA	NA	BC040652	NA	NA	-0.5016	2.29046	0.69437	0.303157	1.59777
java.awt.Color[r=255,g=255,b=255]	[F@1d8ebba	211026_s_at	MGLL	11343	monoglyceride lipase	BC006230	Hs.277035	3q21.3	-0.105802	2.29179	0.53096	0.23168	1.45405
java.awt.Color[r=255,g=255,b=255]	[F@115f61	214374_s_at	PPFIBP1	8496	PTPRF interacting protein, binding protein 1 (liprin beta 1)	AI962377	Hs.172445	12p11.23-p11.22	-0.0418852	2.29287	0.972209	0.424015	2.00195
java.awt.Color[r=255,g=255,b=255]	[F@1897812	238893_at	ATP2B1	490	ATPase, Ca++ transporting, plasma membrane 1	AI377324	Hs.506276	12q21.3	0.554182	2.29392	0.577829	0.251896	1.48704
java.awt.Color[r=255,g=255,b=255]	[F@304a62	242871_at	PAQR5	54852	progestin and adipoQ receptor family member V	AI934557	Hs.147229	15q23	0.793224	2.29423	0.665507	0.290079	1.62023
java.awt.Color[r=255,g=255,b=255]	[F@67e025	201914_s_at	SEC63	11231	SEC63-like (S. cerevisiae)	AK001465	Hs.529957	6q21	-0.301365	2.29499	0.718693	0.313158	1.59231
java.awt.Color[r=255,g=255,b=255]	[F@b3539f	239764_at	NA	401048	NA	AA702143	NA	NA	0.593931	2.2977	0.694695	0.302344	1.62224
java.awt.Color[r=255,g=255,b=255]	[F@72fb33	36030_at	HOM-TES-103	25900	NA	AL080214	Hs.15243	12p13.3	-0.764575	2.29776	0.43221	0.1881	1.35143
java.awt.Color[r=255,g=255,b=255]	[F@35da45	213640_s_at	LOX	4015	lysyl oxidase	BE503425	Hs.102267	5q23.2	-0.0562617	2.30112	0.730276	0.317357	1.71726
java.awt.Color[r=255,g=255,b=255]	[F@118686e	239278_at	NA	NA	NA	AI471969	NA	NA	0.571141	2.30165	0.778667	0.338309	1.78789
java.awt.Color[r=255,g=255,b=255]	[F@1e7f9f9	1555349_a_at	ITGB2	3689	integrin, beta 2 (complement component 3 receptor 3 and 4 subunit)	L78790	Hs.375957	21q22.3	-1.51661	2.30532	0.624601	0.270939	1.55161
java.awt.Color[r=255,g=255,b=255]	[F@193e15	205990_s_at	WNT5A	7474	wingless-type MMTV integration site family, member 5A	NM_003392	Hs.152213	3p21-p14	-1.05434	2.30696	0.430027	0.186404	1.34851
java.awt.Color[r=255,g=255,b=255]	[F@b62ea1	208436_s_at	IRF7	3665	interferon regulatory factor 7	NM_004030	Hs.166120	11p15.5	-0.156877	2.30994	0.549693	0.237969	1.4634
java.awt.Color[r=255,g=255,b=255]	[F@8361c1	209410_s_at	GRB10	2887	growth factor receptor-bound protein 10	AF000017	Hs.164060	7p12-p11.2	-0.137332	2.31067	0.660272	0.285749	1.59482
java.awt.Color[r=255,g=255,b=255]	[F@e979d9	201723_s_at	GALNT1	2589	UDP-N-acetyl-alpha-D-galactosamine:polypeptide N-acetylgalactosaminyltransferase 1 (GalNAc-T1)	U41514	Hs.514806	18q12.1	-1.22128	2.31126	0.480223	0.207775	1.3904
java.awt.Color[r=255,g=255,b=255]	[F@1e10fc7	1555137_a_at	FGD6	55785	FYVE, RhoGEF and PH domain containing 6	BC013319	Hs.506381	12q22	-0.626093	2.31135	0.967575	0.418618	2.09915
java.awt.Color[r=255,g=255,b=255]	[F@f3fffc	214149_s_at	ATP6V0E	8992	ATPase, H+ transporting, lysosomal 9kDa, V0 subunit e	AI252582	Hs.484188	5q35.2	-0.0462808	2.31202	0.691406	0.299049	1.60049
java.awt.Color[r=255,g=255,b=255]	[F@16b14ca	236809_at	ZSWIM6	57688	zinc finger, SWIM-type containing 6	AI074467	Hs.18564	5q12.1	0.472696	2.31433	0.559315	0.241675	1.48702
java.awt.Color[r=255,g=255,b=255]	[F@4b8f8f	202661_at	ITPR2	3709	inositol 1,4,5-triphosphate receptor, type 2	AI963873	Hs.512235	12p11	-0.283888	2.31438	0.574406	0.24819	1.48361
java.awt.Color[r=255,g=255,b=255]	[F@1712ab6	200985_s_at	CD59	966	CD59 antigen, complement regulatory protein	NM_000611	Hs.278573	11p13	-1.2803	2.31495	0.402079	0.173688	1.32149
java.awt.Color[r=255,g=255,b=255]	[F@9e203b	209789_at	CORO2B	10391	coronin, actin binding protein, 2B	BF939649	Hs.24907	15q23	-0.13022	2.31703	0.818961	0.353453	1.71686
java.awt.Color[r=255,g=255,b=255]	[F@162aca6	212272_at	LPIN1	23175	lipin 1	AA813260	Hs.467740	2p25.1	-0.0818226	2.31816	0.91387	0.394222	1.97033
java.awt.Color[r=255,g=255,b=255]	[F@1676ff2	230494_at	SLC20A1	6574	solute carrier family 20 (phosphate transporter), member 1	AI671885	Hs.187946	2q11-q14	0.288409	2.31941	0.702572	0.30291	1.65763
java.awt.Color[r=255,g=255,b=255]	[F@101d4b2	207493_x_at	SSX2	6757	synovial sarcoma, X breakpoint 2	NM_003147	"c(""Hs.289105"", ""Hs.558401"")"	Xp11.23-p11.22	-0.176889	2.3195	0.522026	0.22506	1.43021
java.awt.Color[r=255,g=255,b=255]	[F@47be51	239425_at	NA	NA	NA	N52773	NA	NA	-0.774411	2.32025	0.523204	0.225495	1.42754
java.awt.Color[r=255,g=255,b=255]	[F@4c3363	208900_s_at	TOP1	7150	topoisomerase (DNA) I	AW025108	Hs.472737	20q12-q13.1	-0.147175	2.32075	0.91654	0.394933	1.78399
java.awt.Color[r=255,g=255,b=255]	[F@44c3e7	208528_x_at	SSX5	6758	synovial sarcoma, X breakpoint 5	NM_021015	Hs.166198	Xp11.23	-0.154835	2.32203	0.530078	0.228282	1.4411
java.awt.Color[r=255,g=255,b=255]	[F@1873699	1559901_s_at	C21orf34	388815	chromosome 21 open reading frame 34	BM194465	Hs.473394	21q21.1	-1.38493	2.32222	0.577523	0.248695	1.49926
java.awt.Color[r=255,g=255,b=255]	[F@bfac8e	239486_at	NA	NA	NA	BG111636	NA	NA	0.580454	2.3226	0.964603	0.415312	1.81192
java.awt.Color[r=255,g=255,b=255]	[F@1b55811	1569399_at	MUC15	143662	mucin 15, cell surface associated	BI856437	"c(""Hs.91791"", ""Hs.407152"")"	11p14.3	-0.357204	2.32264	0.571609	0.246103	1.49466
java.awt.Color[r=255,g=255,b=255]	[F@164eb7b	231428_at	TXNDC5	81567	thioredoxin domain containing 5	BE502947	Hs.150837	6p24.3	-0.79453	2.32445	0.523342	0.225147	1.43459
java.awt.Color[r=255,g=255,b=255]	[F@1a52430	225314_at	OCIAD2	132299	OCIA domain containing 2	BG291649	Hs.95835	4p12	0.175741	2.32545	0.500582	0.215262	1.42372
java.awt.Color[r=255,g=255,b=255]	[F@c53f16	212240_s_at	PIK3R1	5295	phosphoinositide-3-kinase, regulatory subunit 1 (p85 alpha)	AI679268	Hs.132225	5q13.1	-0.0824504	2.32711	0.528476	0.227095	1.43866
java.awt.Color[r=255,g=255,b=255]	[F@18191cf	58916_at	KCTD14	65987	potassium channel tetramerisation domain containing 14	AI672101	Hs.17296	11q14.1	-0.762326	2.32788	0.455073	0.195488	1.36616
java.awt.Color[r=255,g=255,b=255]	[F@18890b7	222598_s_at	NAV2	89797	neuron navigator 2	AK001892	Hs.502116	11p15.1	0.121892	2.32897	0.615097	0.264107	1.53871
java.awt.Color[r=255,g=255,b=255]	[F@1c6bbd2	209086_x_at	MCAM	4162	melanoma cell adhesion molecule	BE964361	Hs.511397	11q23.3	-0.143615	2.32901	0.545396	0.234175	1.45537
java.awt.Color[r=255,g=255,b=255]	[F@8a1bf3	237459_at	PCTK2	5128	PCTAIRE protein kinase 2	AA811257	Hs.506415	12q23.1	0.496515	2.32943	0.762115	0.327168	1.73813
java.awt.Color[r=255,g=255,b=255]	[F@1e0e144	212368_at	ZNF292	23036	zinc finger protein 292	AA972711	Hs.485892	6q15	-0.0800323	2.32964	0.686757	0.294792	1.62017
java.awt.Color[r=255,g=255,b=255]	[F@f6d4e7	243931_at	CD58	965	CD58 antigen, (lymphocyte function-associated antigen 3)	R64696	Hs.34341	1p13	0.911249	2.33034	0.526855	0.226085	1.43711
java.awt.Color[r=255,g=255,b=255]	[F@4ef440	202662_s_at	ITPR2	3709	inositol 1,4,5-triphosphate receptor, type 2	NM_002223	Hs.512235	12p11	-1.1669	2.33116	0.579698	0.248674	1.50718
java.awt.Color[r=255,g=255,b=255]	[F@af2579	209505_at	NR2F1	7025	nuclear receptor subfamily 2, group F, member 1	AI951185	Hs.519445	5q14	-1.00583	2.33123	0.41424	0.177692	1.33378
java.awt.Color[r=255,g=255,b=255]	[F@c31f29	233764_s_at	LARP2	55132	La ribonucleoprotein domain family, member 2	BE463539	Hs.480712	4q28.2	0.375545	2.33299	0.557848	0.239113	1.47008
java.awt.Color[r=255,g=255,b=255]	[F@bea33a	244353_s_at	SLC2A12	154091	solute carrier family 2 (facilitated glucose transporter), member 12	AI675682	Hs.486508	6q23.2	0.980495	2.33439	0.64288	0.275396	1.54716
java.awt.Color[r=255,g=255,b=255]	[F@11fbf19	239999_at	C21orf34	388815	chromosome 21 open reading frame 34	N66393	Hs.473394	21q21.1	-0.772916	2.33498	0.630687	0.270104	1.56435
java.awt.Color[r=255,g=255,b=255]	[F@6cdbae	225388_at	TSPAN5	10098	tetraspanin 5	AI928507	Hs.118118	4q23	0.1772	2.33551	0.587796	0.251678	1.50573
java.awt.Color[r=255,g=255,b=255]	[F@46a51d	234648_s_at	NXF5	55998	nuclear RNA export factor 5	AJ277655	Hs.307077	Xq22	-0.787987	2.33708	0.493706	0.211249	1.40377
java.awt.Color[r=255,g=255,b=255]	[F@130609c	210214_s_at	BMPR2	659	bone morphogenetic protein receptor, type II (serine/threonine kinase)	U25110	Hs.471119	2q33-q34	-0.121861	2.33809	0.62855	0.26883	1.54218
java.awt.Color[r=255,g=255,b=255]	[F@143fb14	218834_s_at	TMEM132A	54972	transmembrane protein 132A	NM_017870	Hs.118552	11q12.2	0.0469954	2.3408	0.580706	0.24808	1.51619
java.awt.Color[r=255,g=255,b=255]	[F@10af879	222817_at	HSD3B7	80270	hydroxy-delta-5-steroid dehydrogenase, 3 beta- and steroid delta-isomerase 7	BC004929	Hs.460618	16p12-p11.2	0.126201	2.34144	0.552548	0.235986	1.46756
java.awt.Color[r=255,g=255,b=255]	[F@dfdd48	202301_s_at	FLJ11021	65117	NA	BE396879	Hs.432996	12q24.31	-0.292164	2.34206	0.575201	0.245597	1.48204
java.awt.Color[r=255,g=255,b=255]	[F@37784f	203710_at	ITPR1	3708	inositol 1,4,5-triphosphate receptor, type 1	NM_002222	Hs.567295	3p26-p25	-1.12076	2.34284	0.553593	0.236291	1.45846
java.awt.Color[r=255,g=255,b=255]	[F@78b286	227424_x_at	C21orf119	84996	chromosome 21 open reading frame 119	AI800837	"c(""Hs.58149"", ""Hs.567629"")"	21q22.11	-0.823751	2.34389	0.486586	0.207598	1.40603
java.awt.Color[r=255,g=255,b=255]	[F@d55bc0	229274_at	GNAS	2778	GNAS complex locus	AI693143	"c(""Hs.125898"", ""Hs.134688"")"	20q13.3	0.259586	2.34413	0.86766	0.370143	1.77412
java.awt.Color[r=255,g=255,b=255]	[F@96ef8f	214378_at	TFPI	7035	tissue factor pathway inhibitor (lipoprotein-associated coagulation inhibitor)	BF109662	Hs.516578	2q31-q32.1	-0.939581	2.3444	0.650311	0.277389	1.56624
java.awt.Color[r=255,g=255,b=255]	[F@18c0892	32502_at	GDPD5	81544	glycerophosphodiester phosphodiesterase domain containing 5	AL041124	Hs.503297	11q13.4-q13.5	1.13008	2.34445	0.573467	0.244606	1.49187
java.awt.Color[r=255,g=255,b=255]	[F@256927	210735_s_at	CA12	771	carbonic anhydrase XII	BC000278	Hs.210995	15q22	-0.11163	2.34546	0.604116	0.257568	1.53827
java.awt.Color[r=255,g=255,b=255]	[F@603eb8	219221_at	ZBTB38	253461	zinc finger and BTB domain containing 38	NM_024724	Hs.518301	3q23	0.0543282	2.34619	0.562912	0.239926	1.46183
java.awt.Color[r=255,g=255,b=255]	[F@1af4d6c	209885_at	RHOD	29984	ras homolog gene family, member D	BC001338	Hs.15114	11q14.3	-0.997456	2.34652	0.485455	0.206883	1.3998
java.awt.Color[r=255,g=255,b=255]	[F@7a1713	220946_s_at	SETD2	29072	SET domain containing 2	NM_014159	Hs.517941	3p21.31	0.0885707	2.34984	0.747754	0.318215	1.62756
java.awt.Color[r=255,g=255,b=255]	[F@10523aa	1554661_s_at	C1orf71	163882	chromosome 1 open reading frame 71	BC036200	"c(""Hs.87752"", ""Hs.368353"")"	1q44	-0.645957	2.35042	0.610683	0.259819	1.55131
java.awt.Color[r=255,g=255,b=255]	[F@e7434c	235635_at	ARHGAP5	394	Rho GTPase activating protein 5	N50119	Hs.496755	14q12	-0.784445	2.35127	0.452188	0.192317	1.36953
java.awt.Color[r=255,g=255,b=255]	[F@10aaf51	234970_at	MTAC2D1	123036	membrane targeting (tandem) C2 domain containing 1	AI741469	Hs.510262	14q32.12	0.412442	2.35415	0.718112	0.305041	1.68749
java.awt.Color[r=255,g=255,b=255]	[F@156e2ac	211429_s_at	SERPINA1	5265	serpin peptidase inhibitor, clade A (alpha-1 antiproteinase, antitrypsin), member 1	AF119873	Hs.525557	14q32.1	-0.098184	2.35476	0.831448	0.353092	1.74803
java.awt.Color[r=255,g=255,b=255]	[F@13a9adf	203820_s_at	IGF2BP3	10643	insulin-like growth factor 2 mRNA binding protein 3	NM_006547	Hs.432616	7p11	-1.11933	2.35796	0.490038	0.207823	1.40151
java.awt.Color[r=255,g=255,b=255]	[F@1d75997	224630_at	C2orf30	27248	chromosome 2 open reading frame 30	AK001913	Hs.438336	2p16.2	-0.859506	2.36168	0.448317	0.189829	1.36706
java.awt.Color[r=255,g=255,b=255]	[F@1f111db	209272_at	NAB1	4664	NGFI-A binding protein 1 (EGR1 binding protein 1)	AF045451	Hs.107474	2q32.3-q33	-1.01274	2.36259	0.461135	0.195182	1.37853
java.awt.Color[r=255,g=255,b=255]	[F@198c50b	225956_at	LOC153222	153222	NA	AL565238	Hs.484195	5q35.2	0.188734	2.36472	0.921643	0.389748	2.01258
java.awt.Color[r=255,g=255,b=255]	[F@495b05	221087_s_at	APOL3	80833	apolipoprotein L, 3	NM_014349	Hs.474737	22q13.1	0.0913894	2.36721	0.600959	0.253868	1.49861
java.awt.Color[r=255,g=255,b=255]	[F@111b67a	224218_s_at	TRPS1	7227	trichorhinophalangeal syndrome I	AF264784	Hs.253594	8q24.12	0.154193	2.36727	0.761074	0.321498	1.75194
java.awt.Color[r=255,g=255,b=255]	[F@491f0a	210616_s_at	SEC31L1	22872	SEC31-like 1 (S. cerevisiae)	AB020712	Hs.370024	4q21.22	-0.986203	2.36806	0.51581	0.217819	1.42348
java.awt.Color[r=255,g=255,b=255]	[F@1ba2915	238762_at	MTHFD2L	441024	methylenetetrahydrofolate dehydrogenase (NADP+ dependent) 2-like	AA702016	"c(""Hs.479954"", ""Hs.535007"")"	4q13.3	-0.776923	2.37197	0.52752	0.222397	1.44201
java.awt.Color[r=255,g=255,b=255]	[F@1d9d894	207291_at	PRRG4	79056	proline rich Gla (G-carboxyglutamic acid) 4 (transmembrane)	NM_024081	Hs.471695	11p13	-1.03952	2.37205	0.595007	0.250841	1.49583
java.awt.Color[r=255,g=255,b=255]	[F@10d1133	243102_at	SNED1	25992	sushi, nidogen and EGF-like domains 1	AI911957	Hs.471834	2q37.3	-0.767555	2.37232	0.549467	0.231616	1.45723
java.awt.Color[r=255,g=255,b=255]	[F@128ec17	221473_x_at	SERINC3	10955	serine incorporator 3	U49188	Hs.272168	20q13.1-13.3	0.0994207	2.3738	0.518611	0.218473	1.42819
java.awt.Color[r=255,g=255,b=255]	[F@1948e66	241763_s_at	FBXO32	114907	F-box protein 32	BF244402	Hs.403933	8q24.13	0.707563	2.37389	0.54971	0.231565	1.47354
java.awt.Color[r=255,g=255,b=255]	[F@2af3b8	1553856_s_at	P2RY10	27334	purinergic receptor P2Y, G-protein coupled, 10	NM_014499	Hs.296433	Xq21.1	-1.64654	2.37411	0.560731	0.236186	1.47575
java.awt.Color[r=255,g=255,b=255]	[F@1ddf247	229572_at	NA	NA	NA	BF037662	NA	NA	-0.805165	2.37459	0.523041	0.220266	1.43627
java.awt.Color[r=255,g=255,b=255]	[F@15dec3f	229890_at	PRRT1	80863	proline-rich transmembrane protein 1	AI799702	Hs.549204	6p21.32	0.274144	2.37637	0.586839	0.246948	1.49461
java.awt.Color[r=255,g=255,b=255]	[F@dfaecc	214941_s_at	PRPF40A	55660	PRP40 pre-mRNA processing factor 40 homolog A (yeast)	AA675900	Hs.298735	2q23.3	-0.0305459	2.37681	0.639524	0.269068	1.56261
java.awt.Color[r=255,g=255,b=255]	[F@15d3ddc	219390_at	FKBP14	55033	FK506 binding protein 14, 22 kDa	NM_017946	Hs.390838	7p15.1	0.0575488	2.37775	0.667876	0.280886	1.61426
java.awt.Color[r=255,g=255,b=255]	[F@1eca97a	203217_s_at	ST3GAL5	8869	ST3 beta-galactoside alpha-2,3-sialyltransferase 5	NM_003896	Hs.415117	2p11.2	-1.13956	2.37848	0.560263	0.235555	1.47528
java.awt.Color[r=255,g=255,b=255]	[F@1e68fac	226799_at	FGD6	55785	FYVE, RhoGEF and PH domain containing 6	AK026881	Hs.506381	12q22	0.206074	2.37871	0.780655	0.328184	1.72698
java.awt.Color[r=255,g=255,b=255]	[F@ee092	1553313_s_at	SLC5A3	6526	solute carrier family 5 (inositol transporters), member 3	NM_006933	Hs.534348	21q22.12	-0.70604	2.37928	0.918872	0.386197	1.82697
java.awt.Color[r=255,g=255,b=255]	[F@dd8e92	212650_at	EHBP1	23301	EH domain binding protein 1	BF116032	Hs.271667	2p15	-0.0748816	2.37963	0.686063	0.288306	1.59092
java.awt.Color[r=255,g=255,b=255]	[F@685c8a	1558173_a_at	LUZP1	7798	leucine zipper protein 1	AK093016	Hs.567361	1p36	-0.53195	2.37968	0.86991	0.365557	1.74355
java.awt.Color[r=255,g=255,b=255]	[F@1862684	217984_at	RNASET2	8635	ribonuclease T2	NM_003730	Hs.529989	6q27	-0.922337	2.37992	0.490349	0.206036	1.40998
java.awt.Color[r=255,g=255,b=255]	[F@fb5c96	236620_at	RIF1	55183	RAP1 interacting factor homolog (yeast)	AU150841	Hs.536537	2q23.3	0.46601	2.38166	0.769029	0.322896	1.6502
java.awt.Color[r=255,g=255,b=255]	[F@dee505	1557100_s_at	HECTD1	25831	HECT domain containing 1	AL038005	Hs.210850	14q12	-0.560063	2.38271	0.736869	0.309257	1.67925
java.awt.Color[r=255,g=255,b=255]	[F@627a18	208661_s_at	TTC3	7267	tetratricopeptide repeat domain 3	AW510696	Hs.368214	21q22.2	-0.151984	2.38456	0.764349	0.320541	1.66862
java.awt.Color[r=255,g=255,b=255]	[F@e6d716	205931_s_at	CREB5	9586	cAMP responsive element binding protein 5	NM_004904	Hs.437075	7p15.1	-0.211336	2.38472	0.774042	0.324583	1.73337
java.awt.Color[r=255,g=255,b=255]	[F@533b30	223523_at	TMEM108	66000	transmembrane protein 108	BC000568	Hs.191616	3q21	-0.866544	2.38602	0.630847	0.264394	1.53794
java.awt.Color[r=255,g=255,b=255]	[F@1ae0af2	214001_x_at	FLJ20294	55626	NA	AW302047	Hs.584932	11p11.2	-0.0491167	2.38723	0.718178	0.300842	1.64297
java.awt.Color[r=255,g=255,b=255]	[F@c30925	201879_at	ARIH1	25820	ariadne homolog, ubiquitin-conjugating enzyme E2 binding protein, 1 (Drosophila)	AI694332	Hs.268787	15q24	-0.302188	2.38743	0.58984	0.247061	1.50775
java.awt.Color[r=255,g=255,b=255]	[F@5120cc	230343_at	NA	NA	NA	AI765791	NA	NA	0.284706	2.38827	0.632081	0.264661	1.54388
java.awt.Color[r=255,g=255,b=255]	[F@112184d	228709_at	PRG4	10216	proteoglycan 4	BF109993	Hs.432458	1q25-q31	-0.812463	2.3886	0.56435	0.236268	1.48594
java.awt.Color[r=255,g=255,b=255]	[F@c06b07	204306_s_at	CD151	977	CD151 antigen (Raph blood group)	NM_004357	Hs.512857	11p15.5	-0.246587	2.39084	0.680727	0.284724	1.58277
java.awt.Color[r=255,g=255,b=255]	[F@d6d55b	209060_x_at	NCOA3	8202	nuclear receptor coactivator 3	AI438999	Hs.382168	20q12	-0.144106	2.39093	0.734329	0.307131	1.68098
java.awt.Color[r=255,g=255,b=255]	[F@140c40d	243835_at	ZDHHC21	340481	zinc finger, DHHC-type containing 21	BE467787	Hs.21388	9p22.3	0.898003	2.39195	0.89191	0.37288	1.90817
java.awt.Color[r=255,g=255,b=255]	[F@817ad8	212763_at	CAMSAP1L1	23271	calmodulin regulated spectrin-associated protein 1-like 1	AW593213	"c(""Hs.23585"", ""Hs.459927"")"	1q32.1	-0.0727448	2.39248	0.666365	0.278524	1.58819
java.awt.Color[r=255,g=255,b=255]	[F@1b0ad5c	226671_at	NA	NA	NA	AI150000	NA	NA	-0.832367	2.39294	0.508791	0.212622	1.42914
java.awt.Color[r=255,g=255,b=255]	[F@14cd5fc	241702_at	HNRPD	3184	heterogeneous nuclear ribonucleoprotein D (AU-rich element RNA binding protein 1, 37kDa)	AI521273	Hs.480073	4q21.1-q21.2	0.703771	2.39437	0.694616	0.290104	1.58056
java.awt.Color[r=255,g=255,b=255]	[F@dd00b4	211947_s_at	BAT2D1	23215	BAT2 domain containing 1	AI359472	Hs.494614	1q23.3	-0.0881425	2.39474	0.626671	0.261687	1.52973
java.awt.Color[r=255,g=255,b=255]	[F@167ea0d	244531_at	NNT	23530	nicotinamide nucleotide transhydrogenase	BE501279	Hs.482043	5p13.1-5cen	1.01852	2.39544	0.689935	0.28802	1.6267
java.awt.Color[r=255,g=255,b=255]	[F@1776770	214499_s_at	BCLAF1	9774	BCL2-associated transcription factor 1	AF249273	"c(""Hs.151176"", ""Hs.486542"")"	6q22-q23	-0.0394172	2.39596	0.649381	0.271031	1.54982
java.awt.Color[r=255,g=255,b=255]	[F@3db297	219878_s_at	KLF13	51621	Kruppel-like factor 13	NM_015995	Hs.525752	15q12	0.0669944	2.39597	0.747009	0.311778	1.71641
java.awt.Color[r=255,g=255,b=255]	[F@33dc84	209392_at	ENPP2	5168	ectonucleotide pyrophosphatase/phosphodiesterase 2 (autotaxin)	L35594	Hs.190977	8q24.1	-0.137661	2.39632	0.543109	0.226643	1.45439
java.awt.Color[r=255,g=255,b=255]	[F@e865cd	239926_at	PCF11	51585	PCF11, cleavage and polyadenylation factor subunit, homolog (S. cerevisiae)	AI675753	Hs.128959	11q13	0.601601	2.39665	0.674569	0.281463	1.58783
java.awt.Color[r=255,g=255,b=255]	[F@6df07	1554472_a_at	PHF20L1	51105	PHD finger protein 20-like 1	BC015211	Hs.304362	8q24.22	-0.653758	2.39692	0.838042	0.349633	1.85534
java.awt.Color[r=255,g=255,b=255]	[F@1f2799a	232905_at	NA	NA	NA	AK024874	NA	NA	-0.789908	2.39786	0.496208	0.206938	1.41211
java.awt.Color[r=255,g=255,b=255]	[F@1dd5c5c	226840_at	H2AFY	9555	H2A histone family, member Y	AW291297	Hs.420272	5q31.3-q32	0.206844	2.39824	0.553951	0.230982	1.47361
java.awt.Color[r=255,g=255,b=255]	[F@d28627	220370_s_at	USP36	57602	ubiquitin specific peptidase 36	NM_025090	Hs.464243	17q25.3	-0.893166	2.39859	0.603032	0.251411	1.51787
java.awt.Color[r=255,g=255,b=255]	[F@32975d	209049_s_at	PRKCBP1	23613	protein kinase C binding protein 1	BC001004	Hs.446240	20q13.12	-1.01867	2.39979	0.448631	0.186946	1.36426
java.awt.Color[r=255,g=255,b=255]	[F@ea0b28	209521_s_at	AMOT	154796	angiomotin	AF286598	Hs.528051	Xq23	-1.00462	2.4001	0.614867	0.256184	1.54489
java.awt.Color[r=255,g=255,b=255]	[F@1b29f55	228337_at	MST101	114825	NA	BE552097	Hs.438851	5q33.3	-0.815773	2.40017	0.555469	0.231429	1.4689
java.awt.Color[r=255,g=255,b=255]	[F@181d9ba	208612_at	PDIA3	2923	protein disulfide isomerase family A, member 3	D83485	Hs.308709	15q15	-0.152954	2.40128	0.661008	0.275273	1.55894
java.awt.Color[r=255,g=255,b=255]	[F@1c72fe8	220663_at	IL1RAPL1	11141	interleukin 1 receptor accessory protein-like 1	NM_014271	Hs.495893	Xp22.1-p21.3	0.0827316	2.40133	0.604696	0.251817	1.5334
java.awt.Color[r=255,g=255,b=255]	[F@198cf33	229246_at	SFRS1	6426	splicing factor, arginine/serine-rich 1 (splicing factor 2, alternate splicing factor)	AI803504	Hs.68714	17q21.3-q22	-0.807042	2.40207	0.464698	0.193457	1.37979
java.awt.Color[r=255,g=255,b=255]	[F@9fb562	216449_x_at	HSP90B1	7184	heat shock protein 90kDa beta (Grp94), member 1	AK025862	Hs.192374	12q24.2-q24.3	0.000216414	2.40249	0.699964	0.29135	1.59991
java.awt.Color[r=255,g=255,b=255]	[F@1d6fc02	224886_at	STUB1	10273	STIP1 homology and U-box containing protein 1	AL577395	Hs.533771	16p13.3	-0.855068	2.40292	0.464025	0.193109	1.3815
java.awt.Color[r=255,g=255,b=255]	[F@19227ff	225142_at	KIAA1718	80853	NA	AW294022	Hs.308710	7q34	0.172383	2.40843	0.872634	0.362325	1.90026
java.awt.Color[r=255,g=255,b=255]	[F@9c8269	235685_at	NA	NA	NA	BF116042	NA	NA	-0.784125	2.41181	0.580037	0.240499	1.50096
java.awt.Color[r=255,g=255,b=255]	[F@1331dbd	208773_s_at	ANKHD1	54882	ankyrin repeat and KH domain containing 1	AL136943	"c(""Hs.197086"", ""Hs.434219"")"	5q31.3	-1.02564	2.4121	0.462874	0.191896	1.38227
java.awt.Color[r=255,g=255,b=255]	[F@1d1da35	1557437_a_at	SNED1	25992	sushi, nidogen and EGF-like domains 1	AW273830	Hs.471834	2q37.3	-1.44564	2.41234	0.517385	0.214475	1.42854
java.awt.Color[r=255,g=255,b=255]	[F@172afef	204194_at	BACH1	571	BTB and CNC homology 1, basic leucine zipper transcription factor 1	NM_001186	Hs.154276	21q22.11	-0.249031	2.41464	0.833351	0.345124	1.85308
java.awt.Color[r=255,g=255,b=255]	[F@169ec62	236321_at	LOC285550	285550	NA	AW439843	"c(""Hs.399980"", ""Hs.436657"")"	4p15.33-p15.32	-0.782069	2.41511	0.469873	0.194556	1.38296
java.awt.Color[r=255,g=255,b=255]	[F@c4d387	230375_at	C6orf111	25957	chromosome 6 open reading frame 111	AI936531	Hs.520287	6q16.3	0.285523	2.41661	0.851964	0.352545	1.8523
java.awt.Color[r=255,g=255,b=255]	[F@175bb18	212701_at	TLN2	83660	talin 2	AB002318	Hs.511686	15q15-q21	-0.963966	2.4177	0.574421	0.23759	1.47996
java.awt.Color[r=255,g=255,b=255]	[F@1dc6dce	209227_at	TUSC3	7991	tumor suppressor candidate 3	AU158251	Hs.426324	8p22	-1.01365	2.4188	0.641972	0.26541	1.57126
java.awt.Color[r=255,g=255,b=255]	[F@13c832b	229545_at	C20orf42	55612	chromosome 20 open reading frame 42	BF591031	"c(""Hs.472054"", ""Hs.556034"")"	20p12.3	0.265979	2.41989	0.697252	0.288134	1.58791
java.awt.Color[r=255,g=255,b=255]	[F@1943560	237623_at	NA	NA	NA	AI829605	NA	NA	0.502921	2.42162	0.654698	0.270355	1.56796
java.awt.Color[r=255,g=255,b=255]	[F@1f3f831	210778_s_at	MXD4	10608	MAX dimerization protein 4	BC002713	Hs.102402	4p16.3	-0.110762	2.42217	0.616648	0.254585	1.53246
java.awt.Color[r=255,g=255,b=255]	[F@161559c	230333_at	SAT	6303	spermidine/spermine N1-acetyltransferase	BE326919	Hs.28491	Xp22.1	0.284479	2.42295	0.724154	0.298873	1.69242
java.awt.Color[r=255,g=255,b=255]	[F@89ad00	205290_s_at	BMP2	650	bone morphogenetic protein 2	NM_001200	Hs.73853	20p12	-0.22506	2.42295	0.772583	0.31886	1.74235
java.awt.Color[r=255,g=255,b=255]	[F@ceb884	231504_at	LOC130940	130940	NA	BF940211	Hs.100743	2q24.1	0.313644	2.42433	0.545141	0.224863	1.4514
java.awt.Color[r=255,g=255,b=255]	[F@70ea1c	206011_at	CASP1	834	caspase 1, apoptosis-related cysteine peptidase (interleukin 1, beta, convertase)	AI719655	Hs.2490	11q23	-0.209587	2.42457	0.60156	0.24811	1.52319
java.awt.Color[r=255,g=255,b=255]	[F@184937b	229225_at	NRP2	8828	neuropilin 2	N90777	Hs.471200	2q33.3	-0.807325	2.42529	0.651484	0.268622	1.55434
java.awt.Color[r=255,g=255,b=255]	[F@d6d9a6	212206_s_at	H2AFV	94239	H2A histone family, member V	BF343852	"c(""Hs.157379"", ""Hs.488189"", ""Hs.580748"")"	7p13	-0.974163	2.43082	0.466153	0.191768	1.38491
java.awt.Color[r=255,g=255,b=255]	[F@12f5ba0	239289_x_at	KIAA1018	22909	KIAA1018	AI682377	Hs.584863	15q13.2-q13.3	-0.775026	2.43147	0.515304	0.211931	1.42499
java.awt.Color[r=255,g=255,b=255]	[F@827fd3	223466_x_at	COL4A3BP	10087	collagen, type IV, alpha 3 (Goodpasture antigen) binding protein	BC000102	Hs.270437	5q13.3	-0.868103	2.43286	0.531424	0.218436	1.44092
java.awt.Color[r=255,g=255,b=255]	[F@18a3433	201852_x_at	COL3A1	1281	collagen, type III, alpha 1 (Ehlers-Danlos syndrome type IV, autosomal dominant)	AI813758	Hs.443625	2q31	-0.302842	2.43403	0.675998	0.277728	1.62431
java.awt.Color[r=255,g=255,b=255]	[F@1a7db4d	208744_x_at	HSPH1	10808	heat shock 105kDa/110kDa protein 1	BG403660	Hs.36927	13q12.3	-0.150302	2.43405	0.63166	0.25951	1.53909
java.awt.Color[r=255,g=255,b=255]	[F@5c6942	203288_at	KIAA0355	9710	KIAA0355	NM_014686	Hs.330073	19q13.11	-1.13756	2.43453	0.440279	0.180848	1.35724
java.awt.Color[r=255,g=255,b=255]	[F@1cde8bd	222313_at	CNOT2	4848	CCR4-NOT transcription complex, subunit 2	AW972359	Hs.133350	12q15	0.116098	2.43692	0.588237	0.241386	1.50836
java.awt.Color[r=255,g=255,b=255]	[F@15e685b	203300_x_at	AP1S2	8905	adaptor-related protein complex 1, sigma 2 subunit	NM_003916	"c(""Hs.121592"", ""Hs.586939"")"	Xp22.2	-0.269361	2.43721	0.737801	0.302723	1.65426
java.awt.Color[r=255,g=255,b=255]	[F@c2b6ce	239571_at	MEF2A	4205	MADS box transcription enhancer factor 2, polypeptide A (myocyte enhancer factor 2A)	AI123399	Hs.268675	15q26	0.584499	2.43809	0.707947	0.29037	1.60504
java.awt.Color[r=255,g=255,b=255]	[F@1e1d5ad	1552557_a_at	ZDHHC15	158866	zinc finger, DHHC-type containing 15	NM_144969	Hs.253211	Xq13.3	-0.745346	2.43917	0.615154	0.252198	1.52924
java.awt.Color[r=255,g=255,b=255]	[F@13d57ec	205174_s_at	QPCT	25797	glutaminyl-peptide cyclotransferase (glutaminyl cyclase)	NM_012413	Hs.79033	2p22.2	-0.227641	2.43972	0.726944	0.297963	1.69716
java.awt.Color[r=255,g=255,b=255]	[F@151fb60	226184_at	FMNL2	114793	formin-like 2	AI123567	Hs.149566	2q23.3	-0.838039	2.44057	0.461102	0.188932	1.37824
java.awt.Color[r=255,g=255,b=255]	[F@524702	207307_at	HTR2C	3358	5-hydroxytryptamine (serotonin) receptor 2C	NM_000868	Hs.149037	Xq24	-0.180979	2.44088	0.722504	0.296002	1.64673
java.awt.Color[r=255,g=255,b=255]	[F@147b698	200742_s_at	TPP1	1200	tripeptidyl peptidase I	BG231932	Hs.523454	11p15	-0.329769	2.4446	0.758202	0.310154	1.69563
java.awt.Color[r=255,g=255,b=255]	[F@2c08eb	203879_at	PIK3CD	5293	phosphoinositide-3-kinase, catalytic, delta polypeptide	U86453	Hs.518451	1p36.2	-0.256214	2.44499	0.556768	0.227718	1.48274
java.awt.Color[r=255,g=255,b=255]	[F@5a6ff5	1558365_at	PGK1	5230	phosphoglycerate kinase 1	AK055928	Hs.78771	Xq13	-0.528446	2.44534	0.842356	0.344474	1.85354
java.awt.Color[r=255,g=255,b=255]	[F@a65bab	226028_at	ROBO4	54538	roundabout homolog 4, magic roundabout (Drosophila)	AA156022	Hs.524121	11q24.2	0.190213	2.44876	0.527769	0.215525	1.44102
java.awt.Color[r=255,g=255,b=255]	[F@35c591	209606_at	PSCDBP	9595	pleckstrin homology, Sec7 and coiled-coil domains, binding protein	L06633	Hs.270	2q11.2	-1.00237	2.45002	0.635393	0.259342	1.56357
java.awt.Color[r=255,g=255,b=255]	[F@8ae9ec	203620_s_at	FCHSD2	9873	FCH and double SH3 domains 2	NM_014824	Hs.445748	11q13.4	-1.1225	2.45051	0.492104	0.200817	1.40337
java.awt.Color[r=255,g=255,b=255]	[F@134068f	202558_s_at	STCH	6782	stress 70 protein chaperone, microsome-associated, 60kDa	NM_006948	Hs.352341	21q11.1|21q11	-1.17306	2.45175	0.570722	0.232781	1.49642
java.awt.Color[r=255,g=255,b=255]	[F@1a36001	204047_s_at	PHACTR2	9749	phosphatase and actin regulator 2	AW295193	Hs.102471	6q24.2	-0.252434	2.45219	0.837984	0.341728	1.83578
java.awt.Color[r=255,g=255,b=255]	[F@1aa3769	221878_at	LOC388969	388969	NA	BF110411	Hs.516159	2p11.2	-0.884451	2.45245	0.450512	0.183699	1.36917
java.awt.Color[r=255,g=255,b=255]	[F@527ab9	234282_at	NA	NA	NA	AL050200	NA	NA	-0.788361	2.45319	0.533379	0.217423	1.44331
java.awt.Color[r=255,g=255,b=255]	[F@1030242	228130_at	ZNF397	84307	zinc finger protein 397	AW182556	Hs.501048	18q12.2	0.234169	2.45373	0.620818	0.25301	1.53807
java.awt.Color[r=255,g=255,b=255]	[F@1a6c50b	236821_at	NA	NA	NA	AW138883	NA	NA	-0.780729	2.45741	0.525784	0.213958	1.433
java.awt.Color[r=255,g=255,b=255]	[F@1eba7e9	212808_at	NFATC2IP	84901	nuclear factor of activated T-cells, cytoplasmic, calcineurin-dependent 2 interacting protein	AI884627	Hs.513470	16p11.2	-0.0718704	2.4577	0.659992	0.26854	1.57747
java.awt.Color[r=255,g=255,b=255]	[F@cf959f	219901_at	FGD6	55785	FYVE, RhoGEF and PH domain containing 6	NM_018351	Hs.506381	12q22	0.0674476	2.45777	0.852529	0.346871	1.87385
java.awt.Color[r=255,g=255,b=255]	[F@1a785d6	228343_at	POU2F2	5452	POU domain, class 2, transcription factor 2	AA805754	Hs.515429	19q13.2	0.238978	2.45955	0.857883	0.348797	1.86569
java.awt.Color[r=255,g=255,b=255]	[F@788a74	235630_at	NA	NA	NA	AI307772	NA	NA	-0.784535	2.46554	0.447612	0.181547	1.36299
java.awt.Color[r=255,g=255,b=255]	[F@caa77d	226390_at	STARD4	134429	START domain containing 4, sterol regulated	AA628398	Hs.93842	5q22.1	-0.834944	2.47123	0.537138	0.217356	1.46051
java.awt.Color[r=255,g=255,b=255]	[F@4db356	227405_s_at	FZD8	8325	frizzled homolog 8 (Drosophila)	AW340311	Hs.302634	10p11.21	-0.823871	2.47172	0.478593	0.193628	1.38994
java.awt.Color[r=255,g=255,b=255]	[F@11909fc	225937_at	NA	NA	NA	BF002121	NA	NA	0.188345	2.47179	0.727177	0.29419	1.62718
java.awt.Color[r=255,g=255,b=255]	[F@1461541	217974_at	TM7SF3	51768	transmembrane 7 superfamily member 3	NM_016551	Hs.438641	12q11-q12	0.0309369	2.47266	0.635997	0.257211	1.5387
java.awt.Color[r=255,g=255,b=255]	[F@34b81b	244287_at	SFRS12	140890	splicing factor, arginine/serine-rich 12	R94399	"c(""Hs.150107"", ""Hs.519347"")"	5q12.3	0.968403	2.47438	0.848792	0.343032	1.73482
java.awt.Color[r=255,g=255,b=255]	[F@1bc6f48	243305_at	KLHDC5	57542	kelch domain containing 5	AA903710	Hs.505104	12p11.22	0.834805	2.47596	0.588276	0.237595	1.50713
java.awt.Color[r=255,g=255,b=255]	[F@cdd8aa	216874_at	NA	NA	NA	U80770	NA	NA	0.00887449	2.47721	0.717582	0.289673	1.67357
java.awt.Color[r=255,g=255,b=255]	[F@18a25ef	1555292_at	FAM40B	57464	family with sequence similarity 40, member B	BC019064	Hs.489988	7q32.1	-0.619533	2.47732	0.715715	0.288906	1.67237
java.awt.Color[r=255,g=255,b=255]	[F@c3a8e5	243861_at	KIAA1961	96459	NA	BF507437	Hs.483329	5q23.3	-0.766544	2.47964	0.737822	0.297552	1.69967
java.awt.Color[r=255,g=255,b=255]	[F@a14f5a	1555294_a_at	RAB6IP2	23085	RAB6 interacting protein 2	AB053469	Hs.400431	12p13.3	-0.61947	2.48193	0.647585	0.26092	1.55845
java.awt.Color[r=255,g=255,b=255]	[F@a7d52c	202421_at	IGSF3	3321	immunoglobulin superfamily, member 3	AB007935	Hs.171057	1p13	-1.18066	2.48203	0.571727	0.230346	1.48553
java.awt.Color[r=255,g=255,b=255]	[F@98360a	232549_at	RBM11	54033	RNA binding motif protein 11	N94835	Hs.283828	21q11	0.341053	2.48285	0.826682	0.332957	1.84862
java.awt.Color[r=255,g=255,b=255]	[F@1773abc	235146_at	TMCC3	57458	transmembrane and coiled-coil domain family 3	N51717	Hs.370410	12q22	0.417577	2.48291	0.628146	0.252988	1.56363
java.awt.Color[r=255,g=255,b=255]	[F@1747bd7	200835_s_at	MAP4	4134	microtubule-associated protein 4	AI553791	Hs.517949	3p21	-0.327494	2.48352	0.710244	0.285983	1.61355
java.awt.Color[r=255,g=255,b=255]	[F@198dee0	213508_at	C14orf147	171546	chromosome 14 open reading frame 147	AA142942	Hs.269909	14q13.1	-0.948284	2.48403	0.505103	0.20334	1.42316
java.awt.Color[r=255,g=255,b=255]	[F@37927f	201860_s_at	PLAT	5327	plasminogen activator, tissue	NM_000930	Hs.491582	8p12	-0.302666	2.48412	0.628392	0.252964	1.56603
java.awt.Color[r=255,g=255,b=255]	[F@1f81f	220885_s_at	CENPJ	55835	centromere protein J	NM_018451	Hs.533828	13q12.12	0.087378	2.48436	0.657527	0.264667	1.59756
java.awt.Color[r=255,g=255,b=255]	[F@fd918b	241790_at	KLHL7	55975	kelch-like 7 (Drosophila)	T57946	Hs.385861	7p15.3	-0.771129	2.48455	0.820479	0.330233	1.81189
java.awt.Color[r=255,g=255,b=255]	[F@1432aea	1553107_s_at	FLJ37562	134553	NA	BF436799	Hs.406549	5q31.1	-0.71644	2.48687	0.740018	0.29757	1.62963
java.awt.Color[r=255,g=255,b=255]	[F@1cbf497	227761_at	MYO5A	4644	myosin VA (heavy polypeptide 12, myoxin)	AW235548	Hs.21213	15q21	-0.819897	2.48776	0.590568	0.237389	1.52212
java.awt.Color[r=255,g=255,b=255]	[F@12071	242037_at	ASPH	444	aspartate beta-hydroxylase	AA543030	Hs.332422	8q12.1	-0.770698	2.4883	0.49063	0.197175	1.40237
java.awt.Color[r=255,g=255,b=255]	[F@ce8cb3	215603_x_at	GGT2	2679	gamma-glutamyltransferase 2	AI344075	"c(""Hs.444164"", ""Hs.535666"", ""Hs.568255"")"	22q11.21|22q11.1	-0.932553	2.49007	0.470751	0.189051	1.38793
java.awt.Color[r=255,g=255,b=255]	[F@40e17a	200755_s_at	CALU	813	calumenin	BF939365	Hs.7753	7q32	-0.329413	2.4902	0.527798	0.21195	1.44749
java.awt.Color[r=255,g=255,b=255]	[F@dfd2a9	204513_s_at	ELMO1	9844	engulfment and cell motility 1	NM_014800	Hs.304578	7p14.2	-1.09799	2.49103	0.786304	0.315654	1.67772
java.awt.Color[r=255,g=255,b=255]	[F@170766b	205945_at	IL6R	3570	interleukin 6 receptor	NM_000565	Hs.135087	1q21	-0.211022	2.49156	0.754424	0.302791	1.69166
java.awt.Color[r=255,g=255,b=255]	[F@1b5d262	224994_at	CAMK2D	817	calcium/calmodulin-dependent protein kinase (CaM kinase) II delta	AA777512	Hs.144114	4q26	-0.853876	2.49325	0.677403	0.271695	1.62061
java.awt.Color[r=255,g=255,b=255]	[F@79be5f	209774_x_at	CXCL2	2920	chemokine (C-X-C motif) ligand 2	M57731	Hs.75765	4q21	-0.998468	2.49394	0.522887	0.209663	1.43747
java.awt.Color[r=255,g=255,b=255]	[F@bd68e3	219545_at	KCTD14	65987	potassium channel tetramerisation domain containing 14	NM_023930	Hs.17296	11q14.1	-0.899198	2.49457	0.457129	0.18325	1.37365
java.awt.Color[r=255,g=255,b=255]	[F@2092f1	202351_at	ITGAV	3685	integrin, alpha V (vitronectin receptor, alpha polypeptide, antigen CD51)	AI093579	Hs.436873	2q31-q32	-1.18534	2.50084	0.537448	0.214907	1.45906
java.awt.Color[r=255,g=255,b=255]	[F@11b6ad5	210473_s_at	GPR125	166647	G protein-coupled receptor 125	M37712	Hs.99195	4p15.31	-0.988387	2.50158	0.483702	0.193358	1.40112
java.awt.Color[r=255,g=255,b=255]	[F@69b8ef	239155_at	CXADR	1525	coxsackie virus and adenovirus receptor	N34895	Hs.473417	21q21.1	-0.775469	2.50414	0.713889	0.285083	1.6403
java.awt.Color[r=255,g=255,b=255]	[F@1c23271	243864_at	URB	151887	NA	AA994712	Hs.477128	3q13.2	-0.766466	2.50718	0.510941	0.203791	1.42045
java.awt.Color[r=255,g=255,b=255]	[F@19595a2	230570_at	NA	NA	NA	AI702465	NA	NA	-0.798387	2.50808	0.591897	0.235996	1.49468
java.awt.Color[r=255,g=255,b=255]	[F@1fa0c87	207808_s_at	PROS1	5627	protein S (alpha)	NM_000313	Hs.64016	3q11.2	-1.03415	2.5085	0.639587	0.254969	1.57861
java.awt.Color[r=255,g=255,b=255]	[F@1970d7	222146_s_at	TCF4	6925	transcription factor 4	AK026674	Hs.200285	18q21.1	-0.882009	2.50935	0.612107	0.243931	1.54479
java.awt.Color[r=255,g=255,b=255]	[F@880df	205373_at	CTNNA2	1496	catenin (cadherin-associated protein), alpha 2	NM_004389	Hs.167368	2p12-p11.1	-1.07127	2.51149	0.547244	0.217896	1.46804
java.awt.Color[r=255,g=255,b=255]	[F@12d2e39	233388_at	MGC29891	126626	NA	AK022350	Hs.369970	1q21.2	0.364555	2.51354	0.575018	0.228768	1.4944
java.awt.Color[r=255,g=255,b=255]	[F@f094ef	200661_at	PPGB	5476	protective protein for beta-galactosidase (galactosialidosis)	NM_000308	Hs.517076	20q13.1	-1.31123	2.51663	0.528944	0.21018	1.43899
java.awt.Color[r=255,g=255,b=255]	[F@17adbee	213383_at	SBF1	6305	SET binding factor 1	AW593269	Hs.449098	22q13.33	-0.0612854	2.52052	0.643051	0.255126	1.56722
java.awt.Color[r=255,g=255,b=255]	[F@1aeb7e6	228748_at	CD59	966	CD59 antigen, complement regulatory protein	AI653117	Hs.278573	11p13	-0.811654	2.52106	0.498404	0.197696	1.40866
java.awt.Color[r=255,g=255,b=255]	[F@1180ccc	236908_at	ACPL2	92370	acid phosphatase-like 2	BE550429	Hs.255491	3q23	0.476107	2.52369	0.550532	0.218146	1.46861
java.awt.Color[r=255,g=255,b=255]	[F@10bab6c	238170_at	ANAPC13	25847	anaphase promoting complex subunit 13	BE327727	Hs.106909	3q22.1	0.524371	2.5252	0.647621	0.256464	1.55926
java.awt.Color[r=255,g=255,b=255]	[F@adb108	222963_s_at	IL1RAPL1	11141	interleukin 1 receptor accessory protein-like 1	AF284435	Hs.495893	Xp22.1-p21.3	0.129181	2.52659	0.647649	0.256334	1.58007
java.awt.Color[r=255,g=255,b=255]	[F@c6333c	212631_at	STX7	8417	syntaxin 7	AI566082	Hs.520383	6q23.1	-0.965375	2.5282	0.548693	0.217029	1.47245
java.awt.Color[r=255,g=255,b=255]	[F@19d3a84	221728_x_at	XIST	7503	X (inactive)-specific transcript	AA628440	Hs.529901	Xq13.2	-0.886609	2.5282	0.640522	0.253351	1.57551
java.awt.Color[r=255,g=255,b=255]	[F@131be90	232940_s_at	MLL3	58508	myeloid/lymphoid or mixed-lineage leukemia 3	AK025911	"c(""Hs.270492"", ""Hs.568236"")"	7q34-q36	-0.789703	2.53006	0.66707	0.263658	1.56971
java.awt.Color[r=255,g=255,b=255]	[F@db6a4f	229969_at	NA	NA	NA	AV723931	NA	NA	-0.803056	2.5305	0.558304	0.22063	1.46732
java.awt.Color[r=255,g=255,b=255]	[F@16dff7b	212361_s_at	ATP2A2	488	ATPase, Ca++ transporting, cardiac muscle, slow twitch 2	AW190070	Hs.506759	12q23-q24.1	-0.971347	2.5378	0.493877	0.194609	1.40409
java.awt.Color[r=255,g=255,b=255]	[F@130a808	228235_at	MGC16121	84848	NA	BE048571	Hs.416379	Xq26.3	0.236569	2.53805	0.60158	0.237024	1.50064
java.awt.Color[r=255,g=255,b=255]	[F@17955c0	229728_at	NA	NA	NA	AI691075	NA	NA	0.270385	2.54128	0.521111	0.205058	1.43095
java.awt.Color[r=255,g=255,b=255]	[F@e5d972	203476_at	TPBG	7162	trophoblast glycoprotein	NM_006670	Hs.82128	6q14-q15	-0.265319	2.54213	0.57397	0.225783	1.48956
java.awt.Color[r=255,g=255,b=255]	[F@3b7d72	221815_at	ABHD2	11057	abhydrolase domain containing 2	BE671816	Hs.122337	15q26.1	0.106077	2.54232	0.536563	0.211052	1.44687
java.awt.Color[r=255,g=255,b=255]	[F@fdf9d5	239833_at	NA	NA	NA	H15900	NA	NA	-0.773534	2.54294	0.564266	0.221895	1.4771
java.awt.Color[r=255,g=255,b=255]	[F@15f71df	1556935_at	LAMA4	3910	laminin, alpha 4	AF085839	Hs.213861	6q21	-0.564874	2.5466	0.542666	0.213094	1.45406
java.awt.Color[r=255,g=255,b=255]	[F@1f512cf	203819_s_at	IGF2BP3	10643	insulin-like growth factor 2 mRNA binding protein 3	AU160004	Hs.432616	7p11	-0.257385	2.54716	0.630556	0.247553	1.5345
java.awt.Color[r=255,g=255,b=255]	[F@1c3bee	226542_at	NA	NA	NA	AI300571	NA	NA	0.200729	2.55007	0.728771	0.285785	1.68311
java.awt.Color[r=255,g=255,b=255]	[F@1944ae9	36936_at	TSTA3	7264	tissue specific transplantation antigen P35B	U58766	Hs.404119	8q24.3	-0.764323	2.55128	0.578339	0.226686	1.49126
java.awt.Color[r=255,g=255,b=255]	[F@19f164d	1556646_at	PLK1	5347	polo-like kinase 1 (Drosophila)	AA714835	Hs.584789	16p12.1	-1.4628	2.55164	0.552309	0.216453	1.46879
java.awt.Color[r=255,g=255,b=255]	[F@f1005b	223038_s_at	FAM60A	58516	family with sequence similarity 60, member A	BG479856	"c(""Hs.505154"", ""Hs.576833"")"	12p11	0.130703	2.55167	0.880437	0.345044	1.85088
java.awt.Color[r=255,g=255,b=255]	[F@14f96e0	221730_at	COL5A2	1290	collagen, type V, alpha 2	NM_000393	Hs.445827	2q14-q32	0.104482	2.55495	0.725681	0.284029	1.63944
java.awt.Color[r=255,g=255,b=255]	[F@946a2	228693_at	CCDC50	152137	coiled-coil domain containing 50	AI681307	Hs.478682	NA	-0.812556	2.55651	0.690301	0.270017	1.58517
java.awt.Color[r=255,g=255,b=255]	[F@1211490	1558105_a_at	NA	NA	NA	AK096921	NA	NA	-0.53341	2.55992	0.878431	0.343148	1.90447
java.awt.Color[r=255,g=255,b=255]	[F@1aa3eb7	1557953_at	ZKSCAN1	7586	zinc finger with KRAB and SCAN domains 1	BG761185	Hs.423725	7q21.3-q22.1	-1.43126	2.56301	0.600544	0.234312	1.50553
java.awt.Color[r=255,g=255,b=255]	[F@a35e74	217030_at	UNC5D	137970	unc-5 homolog D (C. elegans)	AL137475	Hs.238889	8p12	-0.928711	2.5631	0.577511	0.225317	1.50105
java.awt.Color[r=255,g=255,b=255]	[F@dd2414	203215_s_at	MYO6	4646	myosin VI	AA877789	Hs.149387	6q13	-0.271329	2.56791	0.973937	0.379272	1.93678
java.awt.Color[r=255,g=255,b=255]	[F@15d2dcb	213446_s_at	IQGAP1	8826	IQ motif containing GTPase activating protein 1	AI679073	Hs.430551	15q26.1	-0.0600625	2.56956	0.864279	0.336353	1.78203
java.awt.Color[r=255,g=255,b=255]	[F@126ec91	226404_at	RNPC2	9584	RNA-binding region (RNP1, RRM) containing 2	AA768866	Hs.282901	20q11.22	0.197753	2.56988	0.750853	0.292174	1.70567
java.awt.Color[r=255,g=255,b=255]	[F@1e85eff	226362_at	NA	389295	NA	AI198515	NA	NA	-0.835358	2.57275	0.492059	0.191258	1.40721
java.awt.Color[r=255,g=255,b=255]	[F@3a2852	227722_at	RPS23	6228	ribosomal protein S23	AW043594	Hs.567333	5q14.2	0.225254	2.5738	0.83791	0.325553	1.76925
java.awt.Color[r=255,g=255,b=255]	[F@23642b	239787_at	KCTD4	386618	potassium channel tetramerisation domain containing 4	N52767	Hs.23406	13q14.12	-0.773908	2.57456	0.562606	0.218525	1.47897
java.awt.Color[r=255,g=255,b=255]	[F@b14d5a	234631_at	KRTAP4-8	83898	keratin associated protein 4-8	AJ406940	Hs.307019	17q12-q21	-0.788088	2.57584	0.54988	0.213476	1.46277
java.awt.Color[r=255,g=255,b=255]	[F@195e195	242429_at	ZNF567	163081	zinc finger protein 567	BF435183	Hs.412517	19q13.12	0.756066	2.57608	0.929992	0.36101	1.86492
java.awt.Color[r=255,g=255,b=255]	[F@6a338d	209920_at	BMPR2	659	bone morphogenetic protein receptor, type II (serine/threonine kinase)	U20165	Hs.471119	2q33-q34	-0.127629	2.57613	0.678107	0.263227	1.58518
java.awt.Color[r=255,g=255,b=255]	[F@10f0f97	201666_at	TIMP1	7076	TIMP metallopeptidase inhibitor 1	NM_003254	Hs.522632	Xp11.3-p11.23	-1.22552	2.57869	0.559418	0.216939	1.47285
java.awt.Color[r=255,g=255,b=255]	[F@1f247b1	200831_s_at	SCD	6319	stearoyl-CoA desaturase (delta-9-desaturase)	AA678241	Hs.558396	10q23-q24	-1.29372	2.57937	0.555892	0.215514	1.46832
java.awt.Color[r=255,g=255,b=255]	[F@1539d53	244608_at	NA	NA	NA	AA412686	NA	NA	-0.765698	2.58085	0.579095	0.224381	1.50355
java.awt.Color[r=255,g=255,b=255]	[F@e43daf	235438_at	NA	NA	NA	AW162011	NA	NA	0.426771	2.58195	0.760427	0.294516	1.7122
java.awt.Color[r=255,g=255,b=255]	[F@198fc93	1557749_at	EHBP1L1	254102	EH domain binding protein 1-like 1	AK092750	Hs.502867	11q13.1	-0.541502	2.5831	0.800147	0.309763	1.7669
java.awt.Color[r=255,g=255,b=255]	[F@94f81e	232617_at	CTSS	1520	cathepsin S	AK024855	Hs.181301	1q21	-0.790264	2.58321	0.556553	0.21545	1.47202
java.awt.Color[r=255,g=255,b=255]	[F@1d858da	209292_at	ID4	3400	inhibitor of DNA binding 4, dominant negative helix-loop-helix protein	AL022726	Hs.519601	6p22-p21	-1.01181	2.58426	0.897847	0.347429	1.86461
java.awt.Color[r=255,g=255,b=255]	[F@d8160b	238712_at	NA	NA	NA	BF801735	NA	NA	-0.777088	2.58583	0.611743	0.236575	1.53676
java.awt.Color[r=255,g=255,b=255]	[F@440de7	204508_s_at	CA12	771	carbonic anhydrase XII	BC001012	Hs.210995	15q22	-0.241848	2.58612	0.79381	0.30695	1.77083
java.awt.Color[r=255,g=255,b=255]	[F@1534ef9	223217_s_at	NFKBIZ	64332	nuclear factor of kappa light polypeptide gene enhancer in B-cells inhibitor, zeta	BE646573	Hs.319171	3p12-q12	0.133908	2.59194	0.937582	0.36173	1.8976
java.awt.Color[r=255,g=255,b=255]	[F@9ecfc1	1558682_at	HMGA2	8091	high mobility group AT-hook 2	AI990940	Hs.505924	12q15	-1.41593	2.59437	0.53356	0.205661	1.44649
java.awt.Color[r=255,g=255,b=255]	[F@2ee497	226365_at	NA	389295	NA	W03242	NA	NA	0.196952	2.5967	0.678695	0.261368	1.57495
java.awt.Color[r=255,g=255,b=255]	[F@ddec40	244825_at	RP11-119E20.1	57477	NA	AI005420	Hs.420541	Xp11.22	-0.765338	2.59738	0.557973	0.214822	1.47198
java.awt.Color[r=255,g=255,b=255]	[F@1d84324	224775_at	FLJ10006	55677	NA	AW451291	Hs.469879	2q14.3	0.16524	2.59885	0.626193	0.24095	1.54877
java.awt.Color[r=255,g=255,b=255]	[F@1a66d19	222587_s_at	GALNT7	51809	UDP-N-acetyl-alpha-D-galactosamine:polypeptide N-acetylgalactosaminyltransferase 7 (GalNAc-T7)	BF699855	Hs.127407	4q31.1	0.121649	2.60617	0.683511	0.262266	1.59922
java.awt.Color[r=255,g=255,b=255]	[F@6b2126	232370_at	LOC254057	254057	NA	AI635756	Hs.287582	3q21.3	-0.790895	2.60756	0.554859	0.212789	1.47555
java.awt.Color[r=255,g=255,b=255]	[F@1537087	209919_x_at	GGT1	2678	gamma-glutamyltransferase 1	L20490	"c(""Hs.444164"", ""Hs.544756"")"	22q11.23	-0.996645	2.60813	0.561364	0.215236	1.47373
java.awt.Color[r=255,g=255,b=255]	[F@19c02a	213425_at	WNT5A	7474	wingless-type MMTV integration site family, member 5A	AI968085	Hs.152213	3p21-p14	-0.0604565	2.60943	0.57248	0.219389	1.48739
java.awt.Color[r=255,g=255,b=255]	[F@33a815	237411_at	ADAMTS6	11174	ADAM metallopeptidase with thrombospondin type 1 motif, 6	N71063	"c(""Hs.344757"", ""Hs.482291"")"	5q12	-0.779621	2.61046	0.556221	0.213074	1.4792
java.awt.Color[r=255,g=255,b=255]	[F@118c424	213343_s_at	GDPD5	81544	glycerophosphodiester phosphodiesterase domain containing 5	AL041124	Hs.503297	11q13.4-q13.5	-0.0620194	2.61124	0.580287	0.222227	1.5003
java.awt.Color[r=255,g=255,b=255]	[F@1c34dc8	233178_at	TGIF2LY	90655	TGFB-induced factor 2-like, Y-linked	AF332223	"c(""Hs.112148"", ""Hs.406723"")"	Yp11.2	0.35862	2.61135	0.719282	0.275445	1.63719
java.awt.Color[r=255,g=255,b=255]	[F@109d2ca	235556_at	NA	NA	NA	AL037805	NA	NA	0.430642	2.61196	0.886329	0.339335	1.92343
java.awt.Color[r=255,g=255,b=255]	[F@1fac3e	223111_x_at	ARID4B	51742	AT rich interactive domain 4B (RBP1- like)	BF058966	Hs.533633	1q42.1-q43	-0.873097	2.61246	0.556403	0.21298	1.46851
java.awt.Color[r=255,g=255,b=255]	[F@15170bd	232176_at	SLITRK6	84189	SLIT and NTRK-like family, member 6	R70320	Hs.525105	13q31.1	-0.791564	2.61345	0.696539	0.266521	1.62706
java.awt.Color[r=255,g=255,b=255]	[F@5bdfd2	214218_s_at	XIST	7503	X (inactive)-specific transcript	AV699347	Hs.529901	Xq13.2	-0.0449429	2.61673	0.587325	0.22445	1.49891
java.awt.Color[r=255,g=255,b=255]	[F@1e5d9d1	228333_at	NA	NA	NA	AI912571	NA	NA	0.23881	2.61916	0.830723	0.317171	1.79723
java.awt.Color[r=255,g=255,b=255]	[F@6ce4cf	231738_at	PCDHB7	56129	protocadherin beta 7	NM_018940	Hs.203830	5q31	-0.794001	2.62087	0.707521	0.269956	1.65415
java.awt.Color[r=255,g=255,b=255]	[F@4ea967	225173_at	ARHGAP18	93663	Rho GTPase activating protein 18	BE501862	Hs.486458	6q22.33	0.172948	2.6273	0.88999	0.338747	1.77333
java.awt.Color[r=255,g=255,b=255]	[F@ef5cb3	238851_at	ANKRD13	88455	ankyrin repeat domain 13	BF516252	Hs.528703	12q24.11	-0.776422	2.62772	0.608004	0.231381	1.52158
java.awt.Color[r=255,g=255,b=255]	[F@11139ee	223218_s_at	NFKBIZ	64332	nuclear factor of kappa light polypeptide gene enhancer in B-cells inhibitor, zeta	AB037925	Hs.319171	3p12-q12	-0.871417	2.62804	0.639515	0.243343	1.57737
java.awt.Color[r=255,g=255,b=255]	[F@30eadf	202987_at	TRAF3IP2	10758	TRAF3 interacting protein 2	AW296296	Hs.486228	6q21	-0.276367	2.62817	0.660727	0.251401	1.58937
java.awt.Color[r=255,g=255,b=255]	[F@1ba762f	221778_at	KIAA1718	80853	NA	BE217882	Hs.308710	7q34	0.105346	2.6323	0.864648	0.328476	1.87451
java.awt.Color[r=255,g=255,b=255]	[F@134a1af	201644_at	TSTA3	7264	tissue specific transplantation antigen P35B	NM_003313	Hs.404119	8q24.3	-1.22735	2.63389	0.517965	0.196654	1.42729
java.awt.Color[r=255,g=255,b=255]	[F@1483f6e	227055_at	METTL7B	196410	methyltransferase like 7B	AI827972	Hs.51483	12q13.2	0.21144	2.63836	0.557708	0.211384	1.46831
java.awt.Color[r=255,g=255,b=255]	[F@e9568a	215100_at	C6orf105	84830	chromosome 6 open reading frame 105	AL022724	Hs.126409	6p24.1	-0.934836	2.63861	0.579244	0.219526	1.49249
java.awt.Color[r=255,g=255,b=255]	[F@fe5676	218796_at	C20orf42	55612	chromosome 20 open reading frame 42	NM_017671	"c(""Hs.472054"", ""Hs.556034"")"	20p12.3	-0.909408	2.64044	0.543476	0.205828	1.45792
java.awt.Color[r=255,g=255,b=255]	[F@29b05f	213164_at	MRPS6	64968	mitochondrial ribosomal protein S6	AI867198	Hs.302742	21q21.3-q22.1	-0.0652862	2.64113	0.761784	0.288431	1.72803
java.awt.Color[r=255,g=255,b=255]	[F@3257fb	219717_at	FLJ20280	54876	NA	NM_017741	Hs.518674	4p15.32	0.0637814	2.64149	0.772509	0.292452	1.70507
java.awt.Color[r=255,g=255,b=255]	[F@b02f1	1556750_at	LOC153577	153577	NA	AI701480	Hs.438905	5q35.3	-1.45803	2.64152	0.719861	0.272517	1.6683
java.awt.Color[r=255,g=255,b=255]	[F@86ab60	1561479_at	NA	NA	NA	AA733018	NA	NA	-1.3734	2.64172	0.580286	0.219662	1.50631
java.awt.Color[r=255,g=255,b=255]	[F@1bc5267	208443_x_at	SHOX2	6474	short stature homeobox 2	NM_006884	Hs.55967	3q25-q26.1	-0.156707	2.64264	0.742243	0.280872	1.69569
java.awt.Color[r=255,g=255,b=255]	[F@1d75824	228058_at	LOC124220	124220	NA	AI559190	Hs.105887	16p13.3	-0.817786	2.64746	0.575871	0.217518	1.49084
java.awt.Color[r=255,g=255,b=255]	[F@183daa5	208885_at	LCP1	3936	lymphocyte cytosolic protein 1 (L-plastin)	J02923	"c(""Hs.381099"", ""Hs.434953"")"	13q14.3	-0.147455	2.64994	0.702685	0.26517	1.63171
java.awt.Color[r=255,g=255,b=255]	[F@bbb19e	205009_at	TFF1	7031	trefoil factor 1 (breast cancer, estrogen-inducible sequence expressed in)	NM_003225	Hs.162807	21q22.3	-1.08103	2.65021	0.603545	0.227735	1.52896
java.awt.Color[r=255,g=255,b=255]	[F@137f5c4	201186_at	LRPAP1	4043	low density lipoprotein receptor-related protein associated protein 1	NM_002337	Hs.533136	4p16.3	-1.26624	2.65247	0.517414	0.195069	1.43259
java.awt.Color[r=255,g=255,b=255]	[F@3c8ebe	1552627_a_at	ARHGAP5	394	Rho GTPase activating protein 5	NM_001173	Hs.496755	14q12	-0.741459	2.65497	0.770606	0.29025	1.74076
java.awt.Color[r=255,g=255,b=255]	[F@19b3c6e	205580_s_at	HRH1	3269	histamine receptor H1	D28481	Hs.1570	3p25	-1.06451	2.65515	0.648861	0.244378	1.55129
java.awt.Color[r=255,g=255,b=255]	[F@7b4202	219387_at	KIAA1212	55704	KIAA1212	NM_017571	"c(""Hs.292925"", ""Hs.567537"")"	2p16.1	0.0574843	2.65603	1.11716	0.420612	2.09726
java.awt.Color[r=255,g=255,b=255]	[F@f41c5c	222845_x_at	TMBIM4	51643	transmembrane BAX inhibitor motif containing 4	AF161526	Hs.505934	12q14.1-q15	-0.8763	2.65916	0.478851	0.180076	1.39508
java.awt.Color[r=255,g=255,b=255]	[F@ed3b02	203549_s_at	LPL	4023	lipoprotein lipase	NM_000237	Hs.180878	8p22	-1.12624	2.66013	0.651814	0.245031	1.58791
java.awt.Color[r=255,g=255,b=255]	[F@915bd	206795_at	F2RL2	2151	coagulation factor II (thrombin) receptor-like 2	NM_004101	Hs.42502	5q13	-0.192243	2.66201	0.806881	0.30311	1.77007
java.awt.Color[r=255,g=255,b=255]	[F@2a25ec	225524_at	ANTXR2	118429	anthrax toxin receptor 2	AU152178	Hs.162963	4q21.21	-0.845753	2.66352	0.574801	0.215805	1.49607
java.awt.Color[r=255,g=255,b=255]	[F@18cf49	212582_at	OSBPL8	114882	oxysterol binding protein-like 8	AL049923	Hs.430849	12q14	-0.966945	2.66511	0.63535	0.238396	1.54003
java.awt.Color[r=255,g=255,b=255]	[F@190d5e3	204222_s_at	GLIPR1	11010	GLI pathogenesis-related 1 (glioma)	NM_006851	Hs.205558	12q21.2	-0.248473	2.67035	0.746349	0.279494	1.70572
java.awt.Color[r=255,g=255,b=255]	[F@1349f91	208663_s_at	TTC3	7267	tetratricopeptide repeat domain 3	AI652848	Hs.368214	21q22.2	-0.15194	2.67328	0.905347	0.338665	1.79528
java.awt.Color[r=255,g=255,b=255]	[F@60cc1e	230323_s_at	TMEM45B	120224	transmembrane protein 45B	AW242836	Hs.504301	11q24.3	0.284222	2.68113	1.02996	0.384151	2.14252
java.awt.Color[r=255,g=255,b=255]	[F@e030dc	224628_at	C2orf30	27248	chromosome 2 open reading frame 30	AF131743	Hs.438336	2p16.2	-0.859724	2.68118	0.450838	0.168149	1.36642
java.awt.Color[r=255,g=255,b=255]	[F@1c0c7ae	236408_at	KLHDC5	57542	kelch domain containing 5	AW367380	Hs.505104	12p11.22	0.458734	2.68438	0.827657	0.308323	1.77853
java.awt.Color[r=255,g=255,b=255]	[F@351e90	212658_at	LHFPL2	10184	lipoma HMGIC fusion partner-like 2	N66633	Hs.79299	5q14.1	-0.96449	2.68501	0.489226	0.182207	1.40321
java.awt.Color[r=255,g=255,b=255]	[F@fb23b4	216331_at	ITGA7	3679	integrin, alpha 7	AK022548	Hs.524484	12q13	-0.931128	2.68658	0.588131	0.218914	1.50329
java.awt.Color[r=255,g=255,b=255]	[F@1b68d67	212622_at	TMEM41B	440026	transmembrane protein 41B	N64760	Hs.501868	11p15.4	-0.966032	2.68666	0.456393	0.169874	1.37204
java.awt.Color[r=255,g=255,b=255]	[F@78dac8	233078_at	API5	8539	apoptosis inhibitor 5	AK021649	Hs.435771	11p12-q12	0.355865	2.6868	0.878484	0.326963	1.78949
java.awt.Color[r=255,g=255,b=255]	[F@199e09	232771_at	NRK	203447	Nik related kinase	Z83850	Hs.209527	Xq22.3	0.347167	2.69023	0.904002	0.336032	1.91375
java.awt.Color[r=255,g=255,b=255]	[F@1e0f4fd	225242_s_at	URB	151887	NA	AW303375	Hs.477128	3q13.2	-0.849327	2.69709	0.560894	0.207962	1.47977
java.awt.Color[r=255,g=255,b=255]	[F@649013	233080_s_at	PRPF40A	55660	PRP40 pre-mRNA processing factor 40 homolog A (yeast)	AF155096	Hs.298735	2q23.3	-0.789525	2.69882	0.670355	0.248388	1.57708
java.awt.Color[r=255,g=255,b=255]	[F@d2a34d	210089_s_at	LAMA4	3910	laminin, alpha 4	BC004241	Hs.213861	6q21	-0.124308	2.70061	0.891804	0.330223	1.81499
java.awt.Color[r=255,g=255,b=255]	[F@899888	217939_s_at	AFTIPHILIN	54812	NA	NM_017657	Hs.468760	2p14	-0.922803	2.7015	0.527557	0.195283	1.44154
java.awt.Color[r=255,g=255,b=255]	[F@a8d138	204748_at	PTGS2	5743	prostaglandin-endoperoxide synthase 2 (prostaglandin G/H synthase and cyclooxygenase)	NM_000963	Hs.196384	1q25.2-q25.3	-0.236746	2.70176	0.973866	0.360457	2.06752
java.awt.Color[r=255,g=255,b=255]	[F@5023b6	224702_at	MGC23909	153339	NA	BG501219	"c(""Hs.355606"", ""Hs.587003"")"	5q14.2	-0.857877	2.70183	0.528015	0.195428	1.44587
java.awt.Color[r=255,g=255,b=255]	[F@12d3d3a	227107_at	PANX1	24145	pannexin 1	AI807404	Hs.503584	11q21	-0.828072	2.70263	0.43258	0.160059	1.35013
java.awt.Color[r=255,g=255,b=255]	[F@1bea3cf	239319_at	NA	NA	NA	BE542563	NA	NA	-0.774836	2.70395	0.572988	0.211908	1.48312
java.awt.Color[r=255,g=255,b=255]	[F@12d8391	233879_at	TPTE	7179	transmembrane phosphatase with tensin homology	AL137389	Hs.122986	21p11	0.378996	2.70805	0.760282	0.280749	1.66905
java.awt.Color[r=255,g=255,b=255]	[F@95b91	203837_at	MAP3K5	4217	mitogen-activated protein kinase kinase kinase 5	NM_005923	Hs.186486	6q22.33	-1.11757	2.70884	0.646202	0.238553	1.57995
java.awt.Color[r=255,g=255,b=255]	[F@f97947	202460_s_at	LPIN2	9663	lipin 2	NM_014646	Hs.132342	18p11.31	-1.17876	2.71291	0.578701	0.213314	1.49823
java.awt.Color[r=255,g=255,b=255]	[F@2f0fcc	204285_s_at	PMAIP1	5366	phorbol-12-myristate-13-acetate-induced protein 1	AI857639	Hs.96	18q21.32	-1.10245	2.7135	0.637223	0.234835	1.55854
java.awt.Color[r=255,g=255,b=255]	[F@1433613	212951_at	GPR116	221395	G protein-coupled receptor 116	N95226	Hs.362806	6p12.3	-0.0692504	2.71388	0.72711	0.267923	1.66058
java.awt.Color[r=255,g=255,b=255]	[F@18438b9	227688_at	LRCH2	57631	leucine-rich repeats and calponin homology (CH) domain containing 2	AK022128	Hs.65366	Xq23	0.22452	2.71655	0.652887	0.240337	1.5853
java.awt.Color[r=255,g=255,b=255]	[F@10400f	230264_s_at	AP1S2	8905	adaptor-related protein complex 1, sigma 2 subunit	AA551090	"c(""Hs.121592"", ""Hs.586939"")"	Xp22.2	-0.800048	2.72026	0.494968	0.181957	1.40912
java.awt.Color[r=255,g=255,b=255]	[F@2360ee	226897_s_at	ZC3H7A	29066	zinc finger CCCH-type containing 7A	AW169959	Hs.371856	16p13-p12	0.208052	2.72292	0.806599	0.296226	1.71427
java.awt.Color[r=255,g=255,b=255]	[F@8e2f57	225492_at	NA	NA	NA	BG500396	NA	NA	-0.846068	2.72419	0.491824	0.18054	1.40556
java.awt.Color[r=255,g=255,b=255]	[F@bb87cf	209101_at	CTGF	1490	connective tissue growth factor	M92934	"c(""Hs.410037"", ""Hs.471316"")"	6q23.1	-1.01749	2.72502	0.585357	0.214808	1.5089
java.awt.Color[r=255,g=255,b=255]	[F@dbb8af	211670_x_at	SSX3	10214	synovial sarcoma, X breakpoint 3	S82471	Hs.558445	Xp11.23	-0.979918	2.7264	0.538102	0.197367	1.44982
java.awt.Color[r=255,g=255,b=255]	[F@174950a	211165_x_at	EPHB2	2048	EPH receptor B2	D31661	"c(""Hs.171596"", ""Hs.523329"")"	1p36.1-p35	-0.103036	2.72665	0.746458	0.273763	1.65835
java.awt.Color[r=255,g=255,b=255]	[F@3ffee4	1558683_a_at	HMGA2	8091	high mobility group AT-hook 2	AI990940	Hs.505924	12q15	-1.41411	2.72736	0.758057	0.277946	1.6606
java.awt.Color[r=255,g=255,b=255]	[F@dc9b13	210479_s_at	RORA	6095	RAR-related orphan receptor A	L14611	Hs.511626	15q21-q22	-0.116561	2.72736	0.761744	0.279297	1.72782
java.awt.Color[r=255,g=255,b=255]	[F@1d55667	1554997_a_at	PTGS2	5743	prostaglandin-endoperoxide synthase 2 (prostaglandin G/H synthase and cyclooxygenase)	AY151286	Hs.196384	1q25.2-q25.3	-0.631507	2.72897	1.29711	0.47531	2.75136
java.awt.Color[r=255,g=255,b=255]	[F@ec5e52	221823_at	LOC90355	90355	NA	AL565741	Hs.482976	5q21.1	-0.88483	2.7336	0.690852	0.252726	1.6376
java.awt.Color[r=255,g=255,b=255]	[F@1254535	228339_at	NA	NA	NA	AA181256	NA	NA	-0.815688	2.737	0.657016	0.24005	1.56439
java.awt.Color[r=255,g=255,b=255]	[F@15d4f41	218237_s_at	SLC38A1	81539	solute carrier family 38, member 1	NM_030674	Hs.533770	12q13.11	-0.918383	2.73713	0.506168	0.184927	1.41695
java.awt.Color[r=255,g=255,b=255]	[F@1e45a3	223818_s_at	HBXAP	51773	hepatitis B virus x associated protein	AF059317	Hs.420229	11q14.1	0.145742	2.73764	0.903907	0.330177	1.86499
java.awt.Color[r=255,g=255,b=255]	[F@8937c	1562805_at	LOC349408	349408	NA	BC037548	Hs.396941	Xp22.31	-0.430316	2.73924	0.619686	0.226226	1.52925
java.awt.Color[r=255,g=255,b=255]	[F@14575e5	215209_at	SEC24D	9871	SEC24 related gene family, member D (S. cerevisiae)	AU143984	"c(""Hs.189641"", ""Hs.446350"")"	4q26	-0.0250834	2.74953	0.681108	0.247718	1.61782
java.awt.Color[r=255,g=255,b=255]	[F@9f1a8b	206167_s_at	ARHGAP6	395	Rho GTPase activating protein 6	NM_001174	Hs.435291	Xp22.3	-0.206171	2.7527	0.558276	0.20281	1.47613
java.awt.Color[r=255,g=255,b=255]	[F@6c64a6	224002_s_at	FKBP7	51661	FK506 binding protein 7	AF100751	Hs.410378	2q31.2	-0.862888	2.75277	0.543703	0.197511	1.46101
java.awt.Color[r=255,g=255,b=255]	[F@818c64	222891_s_at	BCL11A	53335	B-cell CLL/lymphoma 11A (zinc finger protein)	AI912275	Hs.370549	2p16.1	-0.876049	2.75536	0.655591	0.237933	1.57992
java.awt.Color[r=255,g=255,b=255]	[F@3b3ccc	204840_s_at	EEA1	8411	early endosome antigen 1, 162kD	AI916242	Hs.567367	12q22	-0.234704	2.75578	0.894865	0.324723	1.8562
java.awt.Color[r=255,g=255,b=255]	[F@e3802	229036_at	TNRC6B	23112	trinucleotide repeat containing 6B	AI681177	Hs.372082	22q13.1	-0.808808	2.7602	0.684952	0.248153	1.59299
java.awt.Color[r=255,g=255,b=255]	[F@1622731	236557_at	ZBTB38	253461	zinc finger and BTB domain containing 38	AW085625	Hs.518301	3q23	0.463853	2.76347	0.772535	0.279552	1.67653
java.awt.Color[r=255,g=255,b=255]	[F@1b46f95	1554946_at	NA	NA	NA	BC007399	NA	NA	-1.53276	2.76619	0.568295	0.205443	1.48272
java.awt.Color[r=255,g=255,b=255]	[F@d8eef3	230681_at	TBRG1	84897	transforming growth factor beta regulator 1	AI279879	Hs.436410	11q24.2	0.292831	2.76811	1.02536	0.370419	2.13295
java.awt.Color[r=255,g=255,b=255]	[F@1711e02	225345_s_at	FBXO32	114907	F-box protein 32	AU155376	Hs.403933	8q24.13	0.176315	2.76823	0.818586	0.295708	1.77911
java.awt.Color[r=255,g=255,b=255]	[F@108f0b2	1562056_at	NA	NA	NA	BU955063	NA	NA	-0.445576	2.77041	0.869679	0.313917	1.7656
java.awt.Color[r=255,g=255,b=255]	[F@164e181	235976_at	SLITRK6	84189	SLIT and NTRK-like family, member 6	AI680986	Hs.525105	13q31.1	0.444096	2.77897	0.765992	0.275638	1.71726
java.awt.Color[r=255,g=255,b=255]	[F@ba32e8	223821_s_at	SUSD4	55061	sushi domain containing 4	BC004888	Hs.497841	1q41	0.145806	2.77911	0.634413	0.228279	1.55705
java.awt.Color[r=255,g=255,b=255]	[F@162b933	1558740_s_at	DUSP16	80824	dual specificity phosphatase 16	R30807	Hs.536535	12p13	-0.519769	2.78038	0.661782	0.238018	1.57173
java.awt.Color[r=255,g=255,b=255]	[F@15b5b0d	1558496_at	NA	NA	NA	BC041442	NA	NA	-1.424	2.78526	0.576416	0.206952	1.49205
java.awt.Color[r=255,g=255,b=255]	[F@143c30e	243918_at	KLHL24	54800	kelch-like 24 (Drosophila)	AI459554	Hs.407709	3q27.1	0.909296	2.78581	0.920515	0.33043	1.95112
java.awt.Color[r=255,g=255,b=255]	[F@998bfc	212944_at	MRPS6	64968	mitochondrial ribosomal protein S6	AK024896	Hs.302742	21q21.3-q22.1	-0.06935	2.789	0.791698	0.283864	1.74744
java.awt.Color[r=255,g=255,b=255]	[F@58087d	233955_x_at	CXXC5	51523	CXXC finger 5	AK001782	"c(""Hs.189119"", ""Hs.498569"")"	5q31.3	-0.788535	2.78903	0.680595	0.244026	1.60489
java.awt.Color[r=255,g=255,b=255]	[F@1cabc88	242523_at	NA	NA	NA	AW770320	NA	NA	-0.769232	2.78996	0.653778	0.234332	1.57039
java.awt.Color[r=255,g=255,b=255]	[F@3452cc	241186_at	NA	NA	NA	BF197091	NA	NA	0.670563	2.79022	0.564552	0.202333	1.47909
java.awt.Color[r=255,g=255,b=255]	[F@72ed1d	235110_at	HRASLS3	11145	HRAS-like suppressor 3	BG539238	Hs.502775	11q12.3-q13.1	-0.786826	2.79463	0.605888	0.216805	1.52131
java.awt.Color[r=255,g=255,b=255]	[F@8f14ce	233675_s_at	LOC374491	374491	NA	AL122103	Hs.406779	13q12.12	0.372955	2.79856	0.764604	0.273213	1.71266
java.awt.Color[r=255,g=255,b=255]	[F@c3d82b	232573_at	FBXO32	114907	F-box protein 32	AL389956	Hs.403933	8q24.13	-0.790456	2.80316	0.659475	0.235262	1.58247
java.awt.Color[r=255,g=255,b=255]	[F@515a0d	213455_at	LOC92689	92689	NA	W87466	Hs.476517	4p14	-0.949253	2.80455	0.61254	0.21841	1.53388
java.awt.Color[r=255,g=255,b=255]	[F@1ce51df	243435_at	KCNQ1OT1	10984	KCNQ1 overlapping transcript 1	AI023707	Hs.95162	11p15	-0.767101	2.80516	0.668162	0.23819	1.57657
java.awt.Color[r=255,g=255,b=255]	[F@16b180c	236787_at	NA	NA	NA	AW591809	NA	NA	-0.780927	2.80559	0.601449	0.214376	1.51442
java.awt.Color[r=255,g=255,b=255]	[F@1e18f4a	226844_at	MOBKL2B	79817	MOB1, Mps One Binder kinase activator-like 2B (yeast)	AI375115	Hs.369022	9p21.2	-0.83044	2.8073	0.589281	0.20991	1.50909
java.awt.Color[r=255,g=255,b=255]	[F@14c3889	230005_at	DKFZp313A2432	258010	NA	AI742358	Hs.349096	11p14.2	-0.802749	2.81546	0.624415	0.221781	1.5395
java.awt.Color[r=255,g=255,b=255]	[F@5dd096	212079_s_at	MLL	4297	myeloid/lymphoid or mixed-lineage leukemia (trithorax homolog, Drosophila)	AA715041	Hs.258855	11q23	-0.0855307	2.81995	0.776088	0.275213	1.71451
java.awt.Color[r=255,g=255,b=255]	[F@10108a9	228772_at	HNMT	3176	histamine N-methyltransferase	AU157303	Hs.42151	2q22.1	-0.811085	2.82085	0.595535	0.211119	1.51165
java.awt.Color[r=255,g=255,b=255]	[F@b1599c	202832_at	GCC2	9648	GRIP and coiled-coil domain containing 2	NM_014635	Hs.436505	2q12.3	-1.15733	2.83459	0.536882	0.189404	1.45315
java.awt.Color[r=255,g=255,b=255]	[F@53b1b3	200598_s_at	HSP90B1	7184	heat shock protein 90kDa beta (Grp94), member 1	AI582238	Hs.192374	12q24.2-q24.3	-0.333449	2.83599	0.975098	0.343829	1.89953
java.awt.Color[r=255,g=255,b=255]	[F@3e15cf	208947_s_at	UPF1	5976	UPF1 regulator of nonsense transcripts homolog (yeast)	U59323	Hs.515266	19p13.2-p13.11	-1.02115	2.83739	0.60673	0.213834	1.52548
java.awt.Color[r=255,g=255,b=255]	[F@1df1a21	1558199_at	FN1	2335	fibronectin 1	W73431	"c(""Hs.203717"", ""Hs.562079"")"	2q34	-0.531384	2.83927	0.838664	0.29538	1.80805
java.awt.Color[r=255,g=255,b=255]	[F@1aec1bf	221085_at	TNFSF15	9966	tumor necrosis factor (ligand) superfamily, member 15	NM_005118	Hs.241382	9q32	0.0913501	2.84043	0.948988	0.334101	1.92786
java.awt.Color[r=255,g=255,b=255]	[F@12810	229464_at	MYEF2	50804	myelin expression factor 2	N50034	Hs.584902	15q21.1	-0.805601	2.8434	0.562903	0.197969	1.47207
java.awt.Color[r=255,g=255,b=255]	[F@39c5b2	219858_s_at	FLJ20160	54842	NA	NM_017694	Hs.418581	2q32.2	-0.896899	2.84616	0.859916	0.302132	1.83424
java.awt.Color[r=255,g=255,b=255]	[F@132dc86	216462_at	NA	NA	NA	X79200	NA	NA	-0.930653	2.85071	0.6396	0.224365	1.54971
java.awt.Color[r=255,g=255,b=255]	[F@1643a6	202479_s_at	TRIB2	28951	tribbles homolog 2 (Drosophila)	BC002637	Hs.467751	2p25.1-p24.3	-0.28813	2.851	0.785845	0.275639	1.72974
java.awt.Color[r=255,g=255,b=255]	[F@1debf5c	212794_s_at	KIAA1033	23325	KIAA1033	AK001728	Hs.12144	12q24.11	-0.07217	2.85228	0.96348	0.337793	1.89271
java.awt.Color[r=255,g=255,b=255]	[F@12cfac0	210538_s_at	BIRC3	330	baculoviral IAP repeat-containing 3	U37546	Hs.127799	11q22	-0.986796	2.85323	0.759975	0.266356	1.696
java.awt.Color[r=255,g=255,b=255]	[F@41d80f	216470_x_at	TRY6	154754	NA	AF009664	NA	7q34	-0.930512	2.85818	0.794464	0.277962	1.7698
java.awt.Color[r=255,g=255,b=255]	[F@52af12	212113_at	LOC552889	552889	NA	AI927479	Hs.213541	12q21	-0.0848453	2.8636	0.887173	0.30981	1.81186
java.awt.Color[r=255,g=255,b=255]	[F@a0d8db	227749_at	NA	NA	NA	AI703496	NA	NA	-0.819991	2.86383	0.715816	0.24995	1.66321
java.awt.Color[r=255,g=255,b=255]	[F@f8cef5	242450_at	RGMB	285704	RGM domain family, member B	AW004714	Hs.526902	5q21.1	-0.769491	2.86959	0.844787	0.294392	1.82996
java.awt.Color[r=255,g=255,b=255]	[F@9ed05	232113_at	LOC399959	399959	NA	N90870	Hs.411391	11q24.1	0.329286	2.86978	0.843307	0.293858	1.82976
java.awt.Color[r=255,g=255,b=255]	[F@1d0f469	214036_at	NA	NA	NA	BE464799	NA	NA	-0.943084	2.87026	0.531919	0.185321	1.44325
java.awt.Color[r=255,g=255,b=255]	[F@1008088	214079_at	DHRS2	10202	dehydrogenase/reductase (SDR family) member 2	AK000345	Hs.272499	14q11.2	-0.942442	2.87082	0.857352	0.298643	1.78167
java.awt.Color[r=255,g=255,b=255]	[F@15b6dfb	206135_at	ST18	9705	suppression of tumorigenicity 18 (breast carcinoma) (zinc finger protein)	NM_014682	Hs.147170	8q11.23	-0.206933	2.87235	0.785756	0.273558	1.7569
java.awt.Color[r=255,g=255,b=255]	[F@17d750	1559776_at	GM2A	2760	GM2 ganglioside activator	H41167	Hs.483873	5q31.3-q33.1	-1.39138	2.87259	0.709346	0.246936	1.62273
java.awt.Color[r=255,g=255,b=255]	[F@720347	225792_at	HOOK1	51361	hook homolog 1 (Drosophila)	AA618420	Hs.378836	1p32.1	-0.842859	2.87445	0.747826	0.260163	1.66299
java.awt.Color[r=255,g=255,b=255]	[F@155de01	230752_at	SMUG1	23583	single-strand-selective monofunctional uracil-DNA glycosylase 1	AI638063	Hs.5212	12q13.11-q13.3	-0.797042	2.87459	0.758158	0.263744	1.67813
java.awt.Color[r=255,g=255,b=255]	[F@1494225	203143_s_at	LOC147299	147299	NA	T79953	Hs.569917	18q23	-0.272982	2.87514	0.906837	0.315406	1.91255
java.awt.Color[r=255,g=255,b=255]	[F@184a04b	225115_at	HIPK2	28996	homeodomain interacting protein kinase 2	BF529628	Hs.397465	7q32-q34	0.171815	2.88242	0.759643	0.263543	1.69248
java.awt.Color[r=255,g=255,b=255]	[F@1b4e747	205510_s_at	FLJ10038	55056	NA	NM_017976	"c(""Hs.511316"", ""Hs.569490"")"	15q15.3	-1.06794	2.88643	0.636433	0.220491	1.54829
java.awt.Color[r=255,g=255,b=255]	[F@548be6	210675_s_at	PTPRR	5801	protein tyrosine phosphatase, receptor type, R	U77917	Hs.506076	12q15	-0.985656	2.90422	0.753494	0.259448	1.70402
java.awt.Color[r=255,g=255,b=255]	[F@185ae63	227223_at	RNPC2	9584	RNA-binding region (RNP1, RRM) containing 2	BE466173	Hs.282901	20q11.22	0.214774	2.90512	1.01105	0.348024	1.97755
java.awt.Color[r=255,g=255,b=255]	[F@185d620	226001_at	KLHL5	51088	kelch-like 5 (Drosophila)	AK002174	Hs.272251	4p14	-0.840096	2.91118	0.650867	0.223575	1.58029
java.awt.Color[r=255,g=255,b=255]	[F@1579188	213957_s_at	CEP350	9857	centrosomal protein 350kDa	AA635523	Hs.413045	1p36.13-q41	-0.0499571	2.91163	0.806259	0.27691	1.7162
java.awt.Color[r=255,g=255,b=255]	[F@1463c7f	224828_at	CPEB4	80315	cytoplasmic polyadenylation element binding protein 4	AV704132	Hs.127126	5q21	0.16625	2.91397	0.910459	0.312446	1.91707
java.awt.Color[r=255,g=255,b=255]	[F@1aa6242	1565436_s_at	MLL	4297	myeloid/lymphoid or mixed-lineage leukemia (trithorax homolog, Drosophila)	AF024540	Hs.258855	11q23	-0.397159	2.92235	0.943641	0.322905	1.87284
java.awt.Color[r=255,g=255,b=255]	[F@19d01	236514_at	ACOT8	10005	acyl-CoA thioesterase 8	AI885067	Hs.444776	20q13.12	-0.781598	2.92606	0.663627	0.226799	1.57121
java.awt.Color[r=255,g=255,b=255]	[F@18b9918	231981_at	PRLR	5618	prolactin receptor	AK001889	Hs.584792	5p14-p13	-0.79228	2.92629	0.685878	0.234385	1.61001
java.awt.Color[r=255,g=255,b=255]	[F@1e8fcd2	204338_s_at	RGS4	5999	regulator of G-protein signalling 4	NM_005613	Hs.386726	1q23.3	-0.245816	2.9274	0.969997	0.331351	2.00157
java.awt.Color[r=255,g=255,b=255]	[F@1ee2a5f	237145_at	EIF2AK4	440275	eukaryotic translation initiation factor 2 alpha kinase 4	AI953362	Hs.412102	15q15.1	-0.779895	2.93134	0.906911	0.309384	1.93144
java.awt.Color[r=255,g=255,b=255]	[F@1795db6	211506_s_at	IL8	3576	interleukin 8	AF043337	"c(""Hs.624"", ""Hs.381219"")"	4q13-q21	-0.981227	2.93399	1.08095	0.368423	2.20965
java.awt.Color[r=255,g=255,b=255]	[F@454358	235419_at	ERRFI1	54206	ERBB receptor feedback inhibitor 1	AW612461	"c(""Hs.11169"", ""Hs.439552"")"	1p36.12-36.33	0.426147	2.93414	0.878335	0.29935	1.88349
java.awt.Color[r=255,g=255,b=255]	[F@e92aae	1555653_at	HNRPA3P1	10151	heterogeneous nuclear ribonucleoprotein A3 pseudogene 1	BC012090	Hs.524276	10q11.21	-1.50006	2.93541	0.734113	0.250088	1.65195
java.awt.Color[r=255,g=255,b=255]	[F@7f5b3e	238513_at	PRRG4	79056	proline rich Gla (G-carboxyglutamic acid) 4 (transmembrane)	BF905445	Hs.471695	11p13	-0.777994	2.94036	0.663903	0.22579	1.57923
java.awt.Color[r=255,g=255,b=255]	[F@104382a	208325_s_at	AKAP13	11214	A kinase (PRKA) anchor protein 13	NM_006738	Hs.459211	15q24-q25	-0.15927	2.94349	0.85224	0.289534	1.77767
java.awt.Color[r=255,g=255,b=255]	[F@12be351	209146_at	SC4MOL	6307	sterol-C4-methyl oxidase-like	AV704962	Hs.105269	4q32-q34	-1.01639	2.94353	0.642106	0.218141	1.5711
java.awt.Color[r=255,g=255,b=255]	[F@260c00	213142_x_at	LOC54103	54103	NA	AV700415	"c(""Hs.186649"", ""Hs.549342"")"	7q11.23	-0.955471	2.94474	0.632356	0.214741	1.55064
java.awt.Color[r=255,g=255,b=255]	[F@a81e11	208859_s_at	ATRX	546	alpha thalassemia/mental retardation syndrome X-linked (RAD54 homolog, S. cerevisiae)	AI650257	"c(""Hs.533526"", ""Hs.571756"")"	Xq13.1-q21.1	-0.147975	2.95064	1.06281	0.360195	2.00005
java.awt.Color[r=255,g=255,b=255]	[F@71a9c6	208555_x_at	CST2	1470	cystatin SA	NM_001322	Hs.516939	20p11.21	-0.154241	2.9527	1.01649	0.344258	2.06227
java.awt.Color[r=255,g=255,b=255]	[F@52eaf2	206558_at	SIM2	6493	single-minded homolog 2 (Drosophila)	NM_005069	Hs.146186	21q22.2|21q22.13	-1.04779	2.95346	0.674756	0.228463	1.59357
java.awt.Color[r=255,g=255,b=255]	[F@d8bbb4	202459_s_at	LPIN2	9663	lipin 2	U55968	Hs.132342	18p11.31	-0.288497	2.95442	0.908153	0.307388	1.90589
java.awt.Color[r=255,g=255,b=255]	[F@1477e8	235311_at	FKBP14	55033	FK506 binding protein 14, 22 kDa	BG110260	Hs.390838	7p15.1	-0.785918	2.95563	0.869116	0.294055	1.87
java.awt.Color[r=255,g=255,b=255]	[F@16ec1f5	212311_at	KIAA0746	23231	NA	AA522514	Hs.479384	4p15.2	-0.0811062	2.95849	1.16601	0.394121	2.3563
java.awt.Color[r=255,g=255,b=255]	[F@26a690	205100_at	GFPT2	9945	glutamine-fructose-6-phosphate transaminase 2	NM_005110	Hs.30332	5q34-q35	-1.07679	2.96053	0.750197	0.2534	1.66206
java.awt.Color[r=255,g=255,b=255]	[F@1f0a97b	230258_at	GLIS3	169792	GLIS family zinc finger 3	AI277316	Hs.162125	9p24.2	-0.800227	2.96071	0.749422	0.253122	1.66189
java.awt.Color[r=255,g=255,b=255]	[F@7a3e9a	202605_at	GUSB	2990	glucuronidase, beta	NM_000181	Hs.255230	7q21.11	-1.16923	2.96231	0.567564	0.191595	1.48608
java.awt.Color[r=255,g=255,b=255]	[F@1aa3909	212002_at	C1orf144	26099	chromosome 1 open reading frame 144	AL561657	Hs.252967	1p36.13	-0.97653	2.963	0.640749	0.21625	1.55644
java.awt.Color[r=255,g=255,b=255]	[F@7148a	223892_s_at	TMBIM4	51643	transmembrane BAX inhibitor motif containing 4	AF182414	Hs.505934	12q14.1-q15	-0.863375	2.96731	0.521349	0.175698	1.43686
java.awt.Color[r=255,g=255,b=255]	[F@60d040	204669_s_at	RNF24	11237	ring finger protein 24	NM_007219	Hs.114180	20p13-p12.1	-0.238329	2.975	0.764681	0.257036	1.71757
java.awt.Color[r=255,g=255,b=255]	[F@147a578	240105_at	C21orf66	94104	chromosome 21 open reading frame 66	AI021902	Hs.473635	21q21.3	0.610418	2.97879	0.86593	0.290699	1.80135
java.awt.Color[r=255,g=255,b=255]	[F@1bdb668	226713_at	CCDC50	152137	coiled-coil domain containing 50	AI247881	Hs.478682	NA	-0.831838	2.97951	0.496012	0.166474	1.41012
java.awt.Color[r=255,g=255,b=255]	[F@15042d1	210620_s_at	GTF3C2	2976	general transcription factor IIIC, polypeptide 2, beta 110kDa	BC000212	Hs.75782	2p23.3	-0.986039	2.98263	0.595812	0.199761	1.51461
java.awt.Color[r=255,g=255,b=255]	[F@11e6aeb	239336_at	THBS1	7057	thrombospondin 1	BF109732	Hs.164226	15q15	0.57364	2.98699	0.98377	0.329352	1.94031
java.awt.Color[r=255,g=255,b=255]	[F@14c6cd5	208965_s_at	IFI16	3428	interferon, gamma-inducible protein 16	BG256677	Hs.380250	1q22	-0.145934	2.98864	1.0648	0.356283	2.06677
java.awt.Color[r=255,g=255,b=255]	[F@1349ca2	225957_at	LOC153222	153222	NA	AI307750	Hs.484195	5q35.2	0.188761	2.98872	1.10712	0.370433	2.17654
java.awt.Color[r=255,g=255,b=255]	[F@25169f	221750_at	HMGCS1	3157	3-hydroxy-3-methylglutaryl-Coenzyme A synthase 1 (soluble)	BG035985	Hs.397729	5p14-p13	-0.886173	2.98963	0.612559	0.204895	1.52909
java.awt.Color[r=255,g=255,b=255]	[F@e66182	237833_s_at	SNCAIP	9627	synuclein, alpha interacting protein (synphilin)	BF062366	Hs.426463	5q23.1-q23.3	-0.779369	2.99305	0.845993	0.282653	1.77883
java.awt.Color[r=255,g=255,b=255]	[F@e8920f	210706_s_at	RNF24	11237	ring finger protein 24	BC000213	Hs.114180	20p13-p12.1	-0.112232	2.99772	0.762361	0.254314	1.71463
java.awt.Color[r=255,g=255,b=255]	[F@1acd63c	230746_s_at	STC1	6781	stanniocalcin 1	AW003173	Hs.25590	8p21-p11.2	0.294301	2.99876	0.81162	0.270651	1.77501
java.awt.Color[r=255,g=255,b=255]	[F@173a2f8	224605_at	LOC401152	401152	NA	AV727336	Hs.173705	4q26	-0.859871	2.99945	0.746589	0.248908	1.66502
java.awt.Color[r=255,g=255,b=255]	[F@463b65	228762_at	LFNG	3955	lunatic fringe homolog (Drosophila)	AW151924	Hs.159142	7p22	-0.811429	3.00073	0.614785	0.204878	1.52843
java.awt.Color[r=255,g=255,b=255]	[F@b2b008	223082_at	SH3KBP1	30011	SH3-domain kinase binding protein 1	AF230904	Hs.444770	Xp22.1-p21.3	-0.873821	3.00108	0.517324	0.172379	1.43167
java.awt.Color[r=255,g=255,b=255]	[F@1949314	208760_at	UBE2I	7329	ubiquitin-conjugating enzyme E2I (UBC9 homolog, yeast)	AL031714	Hs.302903	16p13.3	-1.02608	3.00936	0.547318	0.181872	1.45997
java.awt.Color[r=255,g=255,b=255]	[F@17e9afc	224657_at	ERRFI1	54206	ERBB receptor feedback inhibitor 1	AL034417	"c(""Hs.11169"", ""Hs.439552"")"	1p36.12-36.33	-0.858592	3.01309	0.726914	0.241252	1.66991
java.awt.Color[r=255,g=255,b=255]	[F@1e0a25	232081_at	NA	NA	NA	AL355688	NA	NA	-0.791845	3.02044	0.803984	0.266181	1.76561
java.awt.Color[r=255,g=255,b=255]	[F@1f9c9de	201502_s_at	NFKBIA	4792	nuclear factor of kappa light polypeptide gene enhancer in B-cells inhibitor, alpha	AI078167	Hs.81328	14q13	-1.24277	3.02257	0.725718	0.240099	1.64025
java.awt.Color[r=255,g=255,b=255]	[F@2aed46	224743_at	IMPAD1	54928	inositol monophosphatase domain containing 1	BF674724	Hs.438689	8q12.1	-0.85692	3.02472	0.632522	0.209118	1.54367
java.awt.Color[r=255,g=255,b=255]	[F@1823e85	240402_at	NA	NA	NA	H05918	NA	NA	-0.772574	3.02723	0.753508	0.24891	1.69248
java.awt.Color[r=255,g=255,b=255]	[F@13553f2	233364_s_at	LOC399959	399959	NA	AK021804	Hs.411391	11q24.1	0.363885	3.04075	1.10434	0.36318	2.24922
java.awt.Color[r=255,g=255,b=255]	[F@91c273	238823_at	FMNL3	91010	formin-like 3	AA481044	Hs.179838	12q13.12	0.55128	3.04788	0.715791	0.234848	1.63166
java.awt.Color[r=255,g=255,b=255]	[F@18442fa	222150_s_at	LOC54103	54103	NA	AK026747	"c(""Hs.186649"", ""Hs.549342"")"	7q11.23	-0.881899	3.0527	0.627262	0.205478	1.54324
java.awt.Color[r=255,g=255,b=255]	[F@1e035d9	206084_at	PTPRR	5801	protein tyrosine phosphatase, receptor type, R	NM_002849	Hs.506076	12q15	-1.05274	3.05316	0.808388	0.264771	1.78121
java.awt.Color[r=255,g=255,b=255]	[F@1b4914	222996_s_at	CXXC5	51523	CXXC finger 5	BC002490	"c(""Hs.189119"", ""Hs.498569"")"	5q31.3	-0.875323	3.05533	0.718387	0.235126	1.64734
java.awt.Color[r=255,g=255,b=255]	[F@ff8efe	213106_at	ATP8A1	10396	ATPase, aminophospholipid transporter (APLT), Class I, type 8A, member 1	AI769688	Hs.435052	4p14-p12	-0.956886	3.05851	0.724389	0.236844	1.64961
java.awt.Color[r=255,g=255,b=255]	[F@1f39c89	235661_at	NA	NA	NA	T99553	NA	NA	-0.784359	3.06195	0.884574	0.288893	1.87181
java.awt.Color[r=255,g=255,b=255]	[F@1132f53	223627_at	RKHD3	84206	ring finger and KH domain containing 3	AL136778	Hs.104744	15q25.2	0.141677	3.06211	1.0143	0.331241	2.09684
java.awt.Color[r=255,g=255,b=255]	[F@164808c	227565_at	KLHL5	51088	kelch-like 5 (Drosophila)	BE501881	Hs.272251	4p14	-0.821959	3.06752	0.713555	0.232616	1.65218
java.awt.Color[r=255,g=255,b=255]	[F@18867a0	203857_s_at	PDIA5	10954	protein disulfide isomerase family A, member 5	NM_006810	Hs.477352	3q21.1	-1.115	3.06941	0.720863	0.234854	1.65205
java.awt.Color[r=255,g=255,b=255]	[F@4b9cc	218924_s_at	CTBS	1486	chitobiase, di-N-acetyl-	NM_004388	Hs.558316	1p22	-0.907666	3.07008	0.852535	0.277692	1.82267
java.awt.Color[r=255,g=255,b=255]	[F@5d6968	212345_s_at	CREB3L2	64764	cAMP responsive element binding protein 3-like 2	BE675139	Hs.490273	7q34	-0.971683	3.07718	0.55719	0.181072	1.47063
java.awt.Color[r=255,g=255,b=255]	[F@194e14f	1564002_a_at	C6orf199	221264	chromosome 6 open reading frame 199	AK092103	Hs.486169	6q21	-0.410456	3.08502	0.983931	0.318938	2.04089
java.awt.Color[r=255,g=255,b=255]	[F@18b2efa	241726_at	HLCS	3141	holocarboxylase synthetase (biotin-(proprionyl-Coenzyme A-carboxylase (ATP-hydrolysing)) ligase)	AI682088	Hs.371350	21q22.1|21q22.13	-0.771414	3.08523	0.771282	0.249992	1.6975
java.awt.Color[r=255,g=255,b=255]	[F@1635de	232297_at	KLHL5	51088	kelch-like 5 (Drosophila)	AL049385	Hs.272251	4p14	-0.790977	3.09846	0.789554	0.254821	1.74176
java.awt.Color[r=255,g=255,b=255]	[F@1a9085d	210445_at	FABP6	2172	fatty acid binding protein 6, ileal (gastrotropin)	U19869	Hs.519719	5q33.3-q34	-0.98948	3.10195	0.725822	0.233989	1.66109
java.awt.Color[r=255,g=255,b=255]	[F@17b187e	229242_at	NA	NA	NA	BF439063	NA	NA	-0.807144	3.10394	0.823734	0.265384	1.76267
java.awt.Color[r=255,g=255,b=255]	[F@19f0415	201149_s_at	TIMP3	7078	TIMP metallopeptidase inhibitor 3 (Sorsby fundus dystrophy, pseudoinflammatory)	U67195	Hs.297324	22q12.1-q13.2|22q12.3	-0.319663	3.10433	0.942461	0.303596	1.86553
java.awt.Color[r=255,g=255,b=255]	[F@80647d	211113_s_at	ABCG1	9619	ATP-binding cassette, sub-family G (WHITE), member 1	U34919	Hs.124649	21q22.3	-0.983178	3.1121	0.694778	0.22325	1.62576
java.awt.Color[r=255,g=255,b=255]	[F@19c6650	225107_at	NA	442518	NA	AI963008	NA	NA	-0.852003	3.12166	0.788498	0.252589	1.74897
java.awt.Color[r=255,g=255,b=255]	[F@f21b5	1561064_a_at	NA	NA	NA	BC015159	NA	NA	-1.37466	3.134	0.799956	0.255251	1.74638
java.awt.Color[r=255,g=255,b=255]	[F@1a3200d	221581_s_at	LAT2	7462	linker for activation of T cells family, member 2	AF257135	Hs.56607	7q11.23	-0.888097	3.13546	0.681465	0.217341	1.60331
java.awt.Color[r=255,g=255,b=255]	[F@4f1f88	242135_at	NA	441443	NA	AA927533	NA	NA	-0.770602	3.139	0.725454	0.23111	1.65937
java.awt.Color[r=255,g=255,b=255]	[F@b94eb7	239771_at	CAND1	55832	cullin-associated and neddylation-dissociated 1	BG399629	Hs.546407	12q14	0.594299	3.1468	0.860729	0.273525	1.81461
java.awt.Color[r=255,g=255,b=255]	[F@152d71c	227491_at	NA	NA	NA	AA777752	NA	NA	-0.822703	3.14841	0.644664	0.204758	1.55946
java.awt.Color[r=255,g=255,b=255]	[F@16b33f3	224950_at	PTGFRN	5738	prostaglandin F2 receptor negative regulator	BF476250	Hs.418093	1p13.1	-0.854555	3.14846	0.602155	0.191254	1.51515
java.awt.Color[r=255,g=255,b=255]	[F@16cc3c9	220016_at	AHNAK	79026	AHNAK nucleoprotein (desmoyokin)	NM_024060	"c(""Hs.502756"", ""Hs.567230"", ""Hs.568948"")"	11q12.2	-0.895476	3.15053	0.920795	0.292267	1.92631
java.awt.Color[r=255,g=255,b=255]	[F@1fef3e5	231381_at	LRTM1	57408	leucine-rich repeats and transmembrane domains 1	BF223023	Hs.567551	3p14.3	-0.794621	3.1544	0.909278	0.288257	1.89744
java.awt.Color[r=255,g=255,b=255]	[F@ff2f71	235653_s_at	THAP6	152815	THAP domain containing 6	BF685315	Hs.479971	4q21.1	0.43363	3.15707	0.878312	0.278204	1.80176
java.awt.Color[r=255,g=255,b=255]	[F@b56cf6	200607_s_at	RAD21	5885	RAD21 homolog (S. pombe)	BG289967	Hs.81848	8q24	-0.333237	3.16104	1.06102	0.335656	2.03725
java.awt.Color[r=255,g=255,b=255]	[F@1f29ea2	232405_at	SEC24D	9871	SEC24 related gene family, member D (S. cerevisiae)	AK026485	"c(""Hs.189641"", ""Hs.446350"")"	4q26	-0.790717	3.16153	0.799241	0.252802	1.72871
java.awt.Color[r=255,g=255,b=255]	[F@1692922	207666_x_at	SSX3	10214	synovial sarcoma, X breakpoint 3	NM_021014	Hs.558445	Xp11.23	-1.03531	3.16941	0.670382	0.211516	1.58706
java.awt.Color[r=255,g=255,b=255]	[F@f21819	38037_at	HBEGF	1839	heparin-binding EGF-like growth factor	M60278	Hs.799	5q23	-0.764055	3.16969	0.639812	0.201853	1.55312
java.awt.Color[r=255,g=255,b=255]	[F@1d3072d	226458_at	NA	NA	NA	AL559202	NA	NA	-0.834536	3.17449	0.673075	0.212026	1.60276
java.awt.Color[r=255,g=255,b=255]	[F@2d817b	227048_at	LAMA1	284217	laminin, alpha 1	AI990816	Hs.270364	18p11.31	0.211276	3.17662	0.77456	0.243832	1.70939
java.awt.Color[r=255,g=255,b=255]	[F@d38825	203509_at	SORL1	6653	sortilin-related receptor, L(DLR class) A repeats-containing	NM_003105	Hs.368592	11q23.2-q24.2	-1.12892	3.17804	0.813687	0.256034	1.75368
java.awt.Color[r=255,g=255,b=255]	[F@f96176	1563933_a_at	PLD5	200150	phospholipase D family, member 5	AK091691	Hs.498252	1q43	-1.35935	3.17944	0.819476	0.257742	1.76865
java.awt.Color[r=255,g=255,b=255]	[F@1f0ecab	231954_at	DKFZP434I0714	54553	NA	AL137273	Hs.142307	4q31.23	-0.792386	3.18374	0.606442	0.190481	1.51938
java.awt.Color[r=255,g=255,b=255]	[F@1388777	203821_at	HBEGF	1839	heparin-binding EGF-like growth factor	NM_001945	Hs.799	5q23	-1.11894	3.18964	0.644498	0.20206	1.55628
java.awt.Color[r=255,g=255,b=255]	[F@16abcd5	209183_s_at	C10orf10	11067	chromosome 10 open reading frame 10	AL136653	"c(""Hs.93675"", ""Hs.496572"")"	10q11.21	-1.01498	3.19152	0.79998	0.250658	1.74107
java.awt.Color[r=255,g=255,b=255]	[F@178e5f	218923_at	CTBS	1486	chitobiase, di-N-acetyl-	AW304174	Hs.558316	1p22	-0.90781	3.19582	0.781346	0.24449	1.73528
java.awt.Color[r=255,g=255,b=255]	[F@a2af82	210426_x_at	RORA	6095	RAR-related orphan receptor A	U04897	Hs.511626	15q21-q22	-0.989675	3.19654	0.82164	0.25704	1.76013
java.awt.Color[r=255,g=255,b=255]	[F@12c971e	244726_at	PLCB1	23236	phospholipase C, beta 1 (phosphoinositide-specific)	BF753047	Hs.431173	20p12	-0.76544	3.19883	0.761065	0.23792	1.71009
java.awt.Color[r=255,g=255,b=255]	[F@17c1aba	225886_at	DDX5	1655	DEAD (Asp-Glu-Ala-Asp) box polypeptide 5	AA156797	Hs.279806	17q21	-0.841463	3.21598	0.665619	0.206973	1.58182
java.awt.Color[r=255,g=255,b=255]	[F@1a3077c	201580_s_at	TXNDC13	56255	thioredoxin domain containing 13	AL544094	Hs.169358	20p12	-1.23607	3.21826	0.607829	0.188869	1.51998
java.awt.Color[r=255,g=255,b=255]	[F@4e7ff5	231380_at	C8orf34	116328	chromosome 8 open reading frame 34	BF478251	Hs.491941	8q13	-0.794717	3.21841	0.920136	0.285898	1.88445
java.awt.Color[r=255,g=255,b=255]	[F@1159345	212382_at	TCF4	6925	transcription factor 4	BF433429	Hs.200285	18q21.1	-0.970686	3.22347	0.929462	0.288342	1.88994
java.awt.Color[r=255,g=255,b=255]	[F@2bf617	227783_at	FLJ23754	201252	NA	AA573901	Hs.558682	17q25.3	-0.819808	3.22889	0.700368	0.216907	1.63314
java.awt.Color[r=255,g=255,b=255]	[F@1669d49	219976_at	HOOK1	51361	hook homolog 1 (Drosophila)	NM_015888	Hs.378836	1p32.1	-0.895749	3.23662	0.861268	0.266101	1.79133
java.awt.Color[r=255,g=255,b=255]	[F@5af507	200743_s_at	TPP1	1200	tripeptidyl peptidase I	NM_000391	Hs.523454	11p15	-0.329739	3.23855	1.01447	0.313248	2.03369
java.awt.Color[r=255,g=255,b=255]	[F@148de32	226374_at	CXADR	1525	coxsackie virus and adenovirus receptor	BG260087	Hs.473417	21q21.1	-0.835257	3.24218	0.984755	0.303733	2.0111
java.awt.Color[r=255,g=255,b=255]	[F@2a0702	217763_s_at	RAB31	11031	RAB31, member RAS oncogene family	NM_006868	Hs.99528	18p11.3	-0.925805	3.24828	0.885027	0.27246	1.83841
java.awt.Color[r=255,g=255,b=255]	[F@1e14ddb	205856_at	SLC14A1	6563	solute carrier family 14 (urea transporter), member 1 (Kidd blood group)	NM_015865	"c(""Hs.101307"", ""Hs.578170"")"	18q11-q12	-1.05691	3.24903	0.860141	0.264737	1.84565
java.awt.Color[r=255,g=255,b=255]	[F@3a69ad	205239_at	AREG	374	amphiregulin (schwannoma-derived growth factor)	NM_001657	Hs.270833	4q13-q21	-0.226183	3.27713	1.05297	0.321308	2.1374
java.awt.Color[r=255,g=255,b=255]	[F@1a68056	209309_at	AZGP1	563	alpha-2-glycoprotein 1, zinc	D90427	Hs.546239	7q22.1	-0.139308	3.29308	1.13098	0.343441	2.22623
java.awt.Color[r=255,g=255,b=255]	[F@17e9f77	202357_s_at	CFB	629	complement factor B	NM_001710	Hs.69771	6p21.3	-1.18478	3.29557	0.778503	0.236227	1.7124
java.awt.Color[r=255,g=255,b=255]	[F@268656	219181_at	LIPG	9388	lipase, endothelial	NM_006033	Hs.465102	18q21.1	0.053626	3.29727	1.13883	0.345386	2.17572
java.awt.Color[r=255,g=255,b=255]	[F@176e97e	201101_s_at	BCLAF1	9774	BCL2-associated transcription factor 1	BE963370	"c(""Hs.151176"", ""Hs.486542"")"	6q22-q23	-0.320867	3.30716	1.05165	0.317992	2.00972
java.awt.Color[r=255,g=255,b=255]	[F@376076	201626_at	INSIG1	3638	insulin induced gene 1	BG292233	Hs.520819	7q36	-1.2304	3.30887	0.793148	0.239704	1.72096
java.awt.Color[r=255,g=255,b=255]	[F@15dc3e0	205668_at	LY75	4065	lymphocyte antigen 75	NM_002349	Hs.153563	2q24	-1.0613	3.31319	0.869981	0.262581	1.84181
java.awt.Color[r=255,g=255,b=255]	[F@1b1fdab	236539_at	PTPN22	26191	protein tyrosine phosphatase, non-receptor type 22 (lymphoid)	AW665758	Hs.535276	1p13.3-p13.1	-0.781415	3.31568	0.911861	0.275015	1.90933
java.awt.Color[r=255,g=255,b=255]	[F@1d0dafa	225328_at	FBXO32	114907	F-box protein 32	N21643	Hs.403933	8q24.13	-0.848439	3.31799	0.799666	0.241009	1.72607
java.awt.Color[r=255,g=255,b=255]	[F@5136e6	214085_x_at	HRB2	11103	HIV-1 Rev binding protein 2	AI912583	Hs.584861	12q21.2	-0.942273	3.32106	0.984435	0.296422	1.97793
java.awt.Color[r=255,g=255,b=255]	[F@11ca9cf	206060_s_at	PTPN22	26191	protein tyrosine phosphatase, non-receptor type 22 (lymphoid)	NM_015967	Hs.535276	1p13.3-p13.1	-0.208484	3.3215	1.24631	0.375227	2.40316
java.awt.Color[r=255,g=255,b=255]	[F@1d64f22	208394_x_at	ESM1	11082	endothelial cell-specific molecule 1	NM_007036	Hs.129944	5q11.2	-1.03009	3.32365	1.02773	0.309217	2.07424
java.awt.Color[r=255,g=255,b=255]	[F@124fe8	229656_s_at	FLJ42562	400954	NA	AA236463	Hs.371516	2p16.1	-0.804857	3.33504	0.743597	0.222965	1.68292
java.awt.Color[r=255,g=255,b=255]	[F@18dba4a	242301_at	CBLN2	147381	cerebellin 2 precursor	R60224	Hs.514946	18q22.3	-0.770159	3.34457	0.916959	0.274163	1.89253
java.awt.Color[r=255,g=255,b=255]	[F@1c52325	204221_x_at	GLIPR1	11010	GLI pathogenesis-related 1 (glioma)	U16307	Hs.205558	12q21.2	-1.10479	3.34579	0.893509	0.267055	1.85884
java.awt.Color[r=255,g=255,b=255]	[F@b1ca60	237169_at	TNC	3371	tenascin C (hexabrachion)	AI266750	Hs.143250	9q33	-0.779717	3.34619	0.833944	0.249222	1.79633
java.awt.Color[r=255,g=255,b=255]	[F@e4aad1	230728_at	FKBP14	55033	FK506 binding protein 14, 22 kDa	BF516305	Hs.390838	7p15.1	-0.797404	3.36535	0.603251	0.179254	1.52056
java.awt.Color[r=255,g=255,b=255]	[F@51a2d	204298_s_at	LOX	4015	lysyl oxidase	NM_002317	Hs.102267	5q23.2	-1.10208	3.3669	1.04111	0.30922	2.11094
java.awt.Color[r=255,g=255,b=255]	[F@39df83	215395_x_at	TRY6	154754	NA	U66061	NA	7q34	-0.933653	3.37575	0.678128	0.200882	1.60421
java.awt.Color[r=255,g=255,b=255]	[F@47f9ae	228998_at	TNRC6B	23112	trinucleotide repeat containing 6B	AV693653	Hs.372082	22q13.1	-0.809493	3.37587	0.890173	0.263687	1.83777
java.awt.Color[r=255,g=255,b=255]	[F@1fa7455	229151_at	SLC14A1	6563	solute carrier family 14 (urea transporter), member 1 (Kidd blood group)	BE673587	"c(""Hs.101307"", ""Hs.578170"")"	18q11-q12	-0.80782	3.39765	1.05625	0.310878	2.14439
java.awt.Color[r=255,g=255,b=255]	[F@192cef5	209409_at	GRB10	2887	growth factor receptor-bound protein 10	D86962	Hs.164060	7p12-p11.2	-1.009	3.4039	0.649768	0.190889	1.56975
java.awt.Color[r=255,g=255,b=255]	[F@1edc7c3	202859_x_at	IL8	3576	interleukin 8	NM_000584	"c(""Hs.624"", ""Hs.381219"")"	4q13-q21	-1.15597	3.40689	0.88431	0.259565	1.81514
java.awt.Color[r=255,g=255,b=255]	[F@b0d8d9	219511_s_at	SNCAIP	9627	synuclein, alpha interacting protein (synphilin)	NM_005460	Hs.426463	5q23.1-q23.3	-0.899901	3.41497	0.811224	0.23755	1.76317
java.awt.Color[r=255,g=255,b=255]	[F@dc5a86	229005_at	MCTP2	55784	multiple C2 domains, transmembrane 2	AI052257	Hs.33368	15q26.2	-0.809195	3.42537	0.930664	0.271698	1.92014
java.awt.Color[r=255,g=255,b=255]	[F@1f4d94e	215629_s_at	KIAA1799	84455	NA	AA905286	Hs.269768	1p31.3	-0.932412	3.42636	0.786285	0.229481	1.71455
java.awt.Color[r=255,g=255,b=255]	[F@a8ccac	227629_at	PRLR	5618	prolactin receptor	AA843963	Hs.584792	5p14-p13	-0.821389	3.42931	0.875432	0.255279	1.8426
java.awt.Color[r=255,g=255,b=255]	[F@6ea270	201085_s_at	SON	6651	SON DNA binding protein	AA664291	"c(""Hs.449014"", ""Hs.517262"")"	21q22.1-q22.2|21q22.11	-0.321228	3.43746	1.14187	0.332186	2.12553
java.awt.Color[r=255,g=255,b=255]	[F@86de91	229546_at	FAM84A	151354	family with sequence similarity 84, member A	AI378035	Hs.260855	2p24.3	0.266003	3.44161	1.33852	0.388924	2.70782
java.awt.Color[r=255,g=255,b=255]	[F@1d14b66	226697_at	LOC92689	92689	NA	AI742174	Hs.476517	4p14	-0.832043	3.44535	1.02449	0.297354	2.05784
java.awt.Color[r=255,g=255,b=255]	[F@11a255c	209506_s_at	NR2F1	7025	nuclear receptor subfamily 2, group F, member 1	BC004154	Hs.519445	5q14	-1.00562	3.45024	0.678575	0.196675	1.60172
java.awt.Color[r=255,g=255,b=255]	[F@e275ed	226731_at	PELO	53918	pelota homolog (Drosophila)	AA156873	Hs.519304	5q11.2	-0.831617	3.4544	0.740215	0.214282	1.67217
java.awt.Color[r=255,g=255,b=255]	[F@b64e76	227345_at	TNFRSF10D	8793	tumor necrosis factor receptor superfamily, member 10d, decoy with truncated death domain	AI738556	Hs.213467	8p21	-0.824451	3.4606	0.642586	0.185686	1.56025
java.awt.Color[r=255,g=255,b=255]	[F@1cfa4fd	226925_at	ACPL2	92370	acid phosphatase-like 2	AW069729	Hs.255491	3q23	-0.829585	3.46642	0.6987	0.201562	1.62617
java.awt.Color[r=255,g=255,b=255]	[F@151549d	205511_at	FLJ10038	55056	NA	NM_017976	"c(""Hs.511316"", ""Hs.569490"")"	15q15.3	-0.220141	3.47235	1.04449	0.300801	2.09176
java.awt.Color[r=255,g=255,b=255]	[F@f51447	225241_at	URB	151887	NA	AA570507	Hs.477128	3q13.2	0.174224	3.47265	1.01351	0.291853	2.00335
java.awt.Color[r=255,g=255,b=255]	[F@5e22d1	235692_at	MAP3K15	389840	mitogen-activated protein kinase kinase kinase 15	AW024527	Hs.471144	Xp22.12	-0.784038	3.47566	0.711383	0.204676	1.63951
java.awt.Color[r=255,g=255,b=255]	[F@e486ab	1554833_at	MCTP2	55784	multiple C2 domains, transmembrane 2	BC025708	Hs.33368	15q26.2	-0.638318	3.48182	0.734579	0.210976	1.65977
java.awt.Color[r=255,g=255,b=255]	[F@11ac516	201438_at	COL6A3	1293	collagen, type VI, alpha 3	NM_004369	Hs.233240	2q37	-1.24911	3.49993	1.00617	0.287483	2.0347
java.awt.Color[r=255,g=255,b=255]	[F@18db59e	213273_at	ODZ4	26011	odz, odd Oz/ten-m homolog 4 (Drosophila)	BF112171	Hs.213087	11q14.1	-0.952677	3.50209	0.861813	0.246085	1.83168
java.awt.Color[r=255,g=255,b=255]	[F@324414	228483_s_at	PGK1	5230	phosphoglycerate kinase 1	BE856250	Hs.78771	Xq13	-0.814317	3.50346	0.941776	0.268813	1.92766
java.awt.Color[r=255,g=255,b=255]	[F@934667	201627_s_at	INSIG1	3638	insulin induced gene 1	NM_005542	Hs.520819	7q36	-1.22984	3.51408	0.969769	0.275967	1.99858
java.awt.Color[r=255,g=255,b=255]	[F@1280216	204597_x_at	STC1	6781	stanniocalcin 1	NM_003155	Hs.25590	8p21-p11.2	-1.09443	3.5155	1.07585	0.306031	2.116
java.awt.Color[r=255,g=255,b=255]	[F@1fb74e8	216867_s_at	PDGFA	5154	platelet-derived growth factor alpha polypeptide	X03795	"c(""Hs.376032"", ""Hs.568322"")"	7p22	-0.929339	3.52122	0.93217	0.264729	1.91875
java.awt.Color[r=255,g=255,b=255]	[F@1138e67	212276_at	LPIN1	23175	lipin 1	D80010	Hs.467740	2p25.1	-0.972754	3.52226	0.738944	0.209792	1.67539
java.awt.Color[r=255,g=255,b=255]	[F@131435c	226333_at	IL6R	3570	interleukin 6 receptor	AV700030	Hs.135087	1q21	-0.835579	3.52687	0.91802	0.260293	1.91151
java.awt.Color[r=255,g=255,b=255]	[F@d8ca9e	217762_s_at	RAB31	11031	RAB31, member RAS oncogene family	BE789881	Hs.99528	18p11.3	-0.925961	3.53168	0.748015	0.211802	1.67789
java.awt.Color[r=255,g=255,b=255]	[F@3cbb19	231779_at	IRAK2	3656	interleukin-1 receptor-associated kinase 2	AI246590	Hs.449207	3p25.3	-0.793611	3.53772	0.734895	0.207731	1.67211
java.awt.Color[r=255,g=255,b=255]	[F@159638f	210791_s_at	RICS	9743	NA	BC000277	Hs.440379	11q24-q25	-0.985107	3.54398	0.809885	0.228524	1.75859
java.awt.Color[r=255,g=255,b=255]	[F@e3e59b	203548_s_at	LPL	4023	lipoprotein lipase	BF672975	Hs.180878	8p22	-1.12669	3.56038	0.944284	0.26522	1.91888
java.awt.Color[r=255,g=255,b=255]	[F@634fe3	215867_x_at	CA12	771	carbonic anhydrase XII	AL050025	Hs.210995	15q22	-0.931739	3.56248	0.831862	0.233507	1.78745
java.awt.Color[r=255,g=255,b=255]	[F@110c5c5	207084_at	POU3F2	5454	POU domain, class 3, transcription factor 2	NM_005604	"c(""Hs.182505"", ""Hs.588479"")"	6q16	-1.04108	3.56262	1.03124	0.28946	2.02679
java.awt.Color[r=255,g=255,b=255]	[F@1e994f3	239672_at	LOC399959	399959	NA	AW960100	Hs.411391	11q24.1	0.589419	3.56859	1.35556	0.37986	2.47416
java.awt.Color[r=255,g=255,b=255]	[F@df7e68	228176_at	C9orf47	286223	chromosome 9 open reading frame 47	AA534817	Hs.585118	9q22.1	-0.816593	3.57737	0.892556	0.249501	1.83786
java.awt.Color[r=255,g=255,b=255]	[F@3332c7	208664_s_at	TTC3	7267	tetratricopeptide repeat domain 3	AU131711	Hs.368214	21q22.2	-1.02774	3.57869	0.920319	0.257166	1.88844
java.awt.Color[r=255,g=255,b=255]	[F@1f6f8e9	205032_at	ITGA2	3673	integrin, alpha 2 (CD49B, alpha 2 subunit of VLA-2 receptor)	NM_002203	Hs.482077	5q23-q31	-1.07902	3.58415	0.800895	0.223454	1.74409
java.awt.Color[r=255,g=255,b=255]	[F@35bc68	236280_at	NA	NA	NA	AI225238	NA	NA	-0.782239	3.59216	1.19141	0.33167	2.23408
java.awt.Color[r=255,g=255,b=255]	[F@1dab9f8	209173_at	AGR2	10551	anterior gradient 2 homolog (Xenopus laevis)	AF088867	Hs.530009	7p21.3	-1.01522	3.59607	0.777227	0.216132	1.70948
java.awt.Color[r=255,g=255,b=255]	[F@2e198e	214164_x_at	CA12	771	carbonic anhydrase XII	BF752277	Hs.210995	15q22	-0.941558	3.60242	0.780112	0.216552	1.7199
java.awt.Color[r=255,g=255,b=255]	[F@9b9d52	1568812_at	NA	NA	NA	BC031274	NA	NA	-1.3433	3.60356	0.814025	0.225894	1.75326
java.awt.Color[r=255,g=255,b=255]	[F@15ea2d5	230006_s_at	DKFZp313A2432	258010	NA	AI742358	Hs.349096	11p14.2	-0.802637	3.60534	0.896007	0.248522	1.88003
java.awt.Color[r=255,g=255,b=255]	[F@1e3d93f	209734_at	NCKAP1L	3071	NCK-associated protein 1-like	BC001604	Hs.182014	12q13.1	-0.999749	3.60595	0.818476	0.226979	1.75128
java.awt.Color[r=255,g=255,b=255]	[F@15d50a4	212274_at	LPIN1	23175	lipin 1	AV705559	Hs.467740	2p25.1	-0.972968	3.60945	0.824944	0.228551	1.76503
java.awt.Color[r=255,g=255,b=255]	[F@1582510	1558733_at	ZBTB38	253461	zinc finger and BTB domain containing 38	BE386445	Hs.518301	3q23	-0.519885	3.61721	0.948643	0.262258	1.94929
java.awt.Color[r=255,g=255,b=255]	[F@15e60a4	221788_at	PGM3	5238	phosphoglucomutase 3	AV727934	Hs.553496	6q14.1-q15	-0.885333	3.62472	0.753856	0.207977	1.68612
java.awt.Color[r=255,g=255,b=255]	[F@796511	202323_s_at	ACBD3	64746	acyl-Coenzyme A binding domain containing 3	AI636775	Hs.520207	1q42.12	-1.18738	3.6277	0.959721	0.264554	1.94538
java.awt.Color[r=255,g=255,b=255]	[F@104c2ca	214434_at	HSPA12A	259217	heat shock 70kDa protein 12A	AB007877	Hs.372457	NA	-0.93931	3.63111	0.969048	0.266874	1.95429
java.awt.Color[r=255,g=255,b=255]	[F@18e0cdf	202600_s_at	NRIP1	8204	nuclear receptor interacting protein 1	AI824012	Hs.155017	21q11.2	-1.16964	3.6357	1.04613	0.28774	2.09204
java.awt.Color[r=255,g=255,b=255]	[F@15313ca	1555673_at	KRTAP2-1	81872	keratin associated protein 2-1	BC012486	Hs.528921	17q12-q21	-0.605414	3.63703	1.31305	0.361022	2.56302
java.awt.Color[r=255,g=255,b=255]	[F@b1bb1c	217629_at	NA	NA	NA	AA365670	NA	NA	-0.927189	3.64044	0.834996	0.229367	1.78296
java.awt.Color[r=255,g=255,b=255]	[F@1583912	1553995_a_at	NT5E	4907	5'-nucleotidase, ecto (CD73)	BC015940	Hs.153952	6q14-q21	-1.62396	3.6422	1.06963	0.293676	2.14047
java.awt.Color[r=255,g=255,b=255]	[F@e73812	204596_s_at	STC1	6781	stanniocalcin 1	U46768	Hs.25590	8p21-p11.2	-0.239956	3.66165	1.409	0.384799	2.82588
java.awt.Color[r=255,g=255,b=255]	[F@113a147	217764_s_at	RAB31	11031	RAB31, member RAS oncogene family	AF183421	Hs.99528	18p11.3	-0.92567	3.66206	0.741536	0.202491	1.67955
java.awt.Color[r=255,g=255,b=255]	[F@e583e2	202267_at	LAMC2	3918	laminin, gamma 2	NM_005562	Hs.530509	1q25-q31	-1.18944	3.66877	0.824318	0.224685	1.77838
java.awt.Color[r=255,g=255,b=255]	[F@5db945	201581_at	TXNDC13	56255	thioredoxin domain containing 13	BF572868	Hs.169358	20p12	-1.23556	3.66998	0.692046	0.18857	1.61977
java.awt.Color[r=255,g=255,b=255]	[F@1fd30f4	209949_at	NCF2	4688	neutrophil cytosolic factor 2 (65kDa, chronic granulomatous disease, autosomal 2)	BC001606	Hs.518604	1q25	-0.995486	3.67316	0.850883	0.231649	1.80565
java.awt.Color[r=255,g=255,b=255]	[F@1fea6d5	230782_at	SORD	6652	sorbitol dehydrogenase	AV699883	Hs.878	15q15.3	-0.796881	3.67805	0.871018	0.236815	1.81491
java.awt.Color[r=255,g=255,b=255]	[F@130da1b	239802_at	NS4ATP2	79685	NA	AW058652	Hs.483906	5q33.2	-0.773802	3.6782	0.82945	0.225504	1.77811
java.awt.Color[r=255,g=255,b=255]	[F@7acfe9	205563_at	KISS1	3814	KiSS-1 metastasis-suppressor	NM_002256	Hs.95008	1q32	-1.06513	3.67962	0.986064	0.26798	2.00404
java.awt.Color[r=255,g=255,b=255]	[F@5e2d02	1558920_at	NA	NA	NA	BC043380	NA	NA	-1.40885	3.68531	0.934808	0.253658	1.91833
java.awt.Color[r=255,g=255,b=255]	[F@cee892	238243_at	CCNH	902	cyclin H	AW085501	Hs.292524	5q13.3-q14	0.527239	3.68681	1.08389	0.293991	2.14356
java.awt.Color[r=255,g=255,b=255]	[F@13102d2	39402_at	IL1B	3553	interleukin 1, beta	M15330	Hs.126256	2q14	-0.763915	3.6928	1.20251	0.325637	2.38273
java.awt.Color[r=255,g=255,b=255]	[F@1a68b1a	1558924_s_at	RSN	6249	restin (Reed-Steinberg cell-expressed intermediate filament-associated protein)	BF673049	Hs.524809	12q24.3	-0.515169	3.70264	1.32221	0.357098	2.3946
java.awt.Color[r=255,g=255,b=255]	[F@7b99d1	226550_at	NA	NA	NA	AI672159	NA	NA	-0.833856	3.71606	0.896447	0.241236	1.87542
java.awt.Color[r=255,g=255,b=255]	[F@1c46fb4	229021_at	MCTP2	55784	multiple C2 domains, transmembrane 2	AK026984	Hs.33368	15q26.2	-0.809097	3.73109	0.93988	0.251905	1.90373
java.awt.Color[r=255,g=255,b=255]	[F@36d8cc	205844_at	VNN1	8876	vanin 1	NM_004666	Hs.12114	6q23-q24	-1.05735	3.73709	0.874992	0.234137	1.82701
java.awt.Color[r=255,g=255,b=255]	[F@133650b	205681_at	BCL2A1	597	BCL2-related protein A1	NM_004049	Hs.227817	15q24.3	-1.06083	3.73812	1.56996	0.419988	3.2309
java.awt.Color[r=255,g=255,b=255]	[F@17ec62d	206346_at	PRLR	5618	prolactin receptor	NM_000949	Hs.584792	5p14-p13	-1.0501	3.75745	0.899048	0.239271	1.88277
java.awt.Color[r=255,g=255,b=255]	[F@1f5a8b9	1553705_a_at	CHRM3	1131	cholinergic receptor, muscarinic 3	NM_000740	Hs.7138	1q43	-1.66331	3.77493	0.78019	0.206676	1.70933
java.awt.Color[r=255,g=255,b=255]	[F@177fe73	201785_at	RNASE1	6035	ribonuclease, RNase A family, 1 (pancreatic)	NM_002933	"c(""Hs.78224"", ""Hs.317190"")"	14q11.2	-1.21846	3.77684	0.842173	0.222983	1.78905
java.awt.Color[r=255,g=255,b=255]	[F@1c8c8ab	235139_at	GNGT2	2793	guanine nucleotide binding protein (G protein), gamma transducing activity polypeptide 2	AA937384	Hs.181781	17q21	-0.786467	3.78453	0.910151	0.240492	1.89799
java.awt.Color[r=255,g=255,b=255]	[F@b62d51	205067_at	IL1B	3553	interleukin 1, beta	NM_000576	Hs.126256	2q14	-1.0779	3.79873	1.33378	0.351111	2.64988
java.awt.Color[r=255,g=255,b=255]	[F@5effde	1554168_a_at	SH3KBP1	30011	SH3-domain kinase binding protein 1	AF542051	Hs.444770	Xp22.1-p21.3	-1.60471	3.8	0.670849	0.176539	1.59003
java.awt.Color[r=255,g=255,b=255]	[F@e21480	212314_at	KIAA0746	23231	NA	AB018289	Hs.479384	4p15.2	-0.972224	3.80076	1.62167	0.42667	3.25537
java.awt.Color[r=255,g=255,b=255]	[F@10a07e7	1559790_at	LOC646241	646241	NA	BC028204	Hs.407197	5p15.1	-1.3899	3.80098	1.15102	0.302821	2.24411
java.awt.Color[r=255,g=255,b=255]	[F@757cf2	204955_at	SRPX	8406	sushi-repeat-containing protein, X-linked	NM_006307	Hs.15154	Xp21.1	-1.08247	3.80573	0.898606	0.236119	1.87938
java.awt.Color[r=255,g=255,b=255]	[F@168c5ad	210229_s_at	CSF2	1437	colony stimulating factor 2 (granulocyte-macrophage)	M11734	Hs.1349	5q31.1	-0.991246	3.82465	1.00434	0.262596	2.00528
java.awt.Color[r=255,g=255,b=255]	[F@14c9614	202599_s_at	NRIP1	8204	nuclear receptor interacting protein 1	NM_003489	Hs.155017	21q11.2	-1.17005	3.83052	0.726912	0.189769	1.65558
java.awt.Color[r=255,g=255,b=255]	[F@3e91a5	202376_at	SERPINA3	12	serpin peptidase inhibitor, clade A (alpha-1 antiproteinase, antitrypsin), member 3	NM_001085	Hs.534293	14q32.1	-1.18354	3.83746	0.934493	0.243518	1.91099
java.awt.Color[r=255,g=255,b=255]	[F@1b3ea3c	1555409_a_at	BAGE2	85319	B melanoma antigen family, member 2	AF218570	Hs.545789	21p	-1.511	3.83917	1.28694	0.335213	2.44422
java.awt.Color[r=255,g=255,b=255]	[F@b9044a	203836_s_at	MAP3K5	4217	mitogen-activated protein kinase kinase kinase 5	D84476	Hs.186486	6q22.33	-1.11786	3.8396	1.05237	0.274083	2.1053
java.awt.Color[r=255,g=255,b=255]	[F@14ac1ff	233944_at	CNTNAP2	26047	contactin associated protein-like 2	AU147118	Hs.190621	7q35-q36	0.380901	3.84354	1.07464	0.279596	2.14202
java.awt.Color[r=255,g=255,b=255]	[F@121c58a	204610_s_at	DIPA	11007	NA	NM_006848	Hs.66713	11q12.1	-1.09369	3.84873	0.839401	0.218098	1.79016
java.awt.Color[r=255,g=255,b=255]	[F@16f38d8	241762_at	FBXO32	114907	F-box protein 32	BF244402	Hs.403933	8q24.13	0.707497	3.8495	1.3274	0.344823	2.48101
java.awt.Color[r=255,g=255,b=255]	[F@140f72b	225803_at	FBXO32	114907	F-box protein 32	AW006123	Hs.403933	8q24.13	-0.842484	3.85567	1.11473	0.289115	2.22298
java.awt.Color[r=255,g=255,b=255]	[F@209d85	241049_at	GRM7	2917	glutamate receptor, metabotropic 7	AA018686	Hs.475336	3p26.1-p25.1	-0.772126	3.86122	0.990525	0.256532	2.00762
java.awt.Color[r=255,g=255,b=255]	[F@188175e	216870_x_at	DLEU2	8847	deleted in lymphocytic leukemia, 2	AF264787	Hs.508041	13q14.3	-0.929167	3.87151	0.835836	0.215894	1.77771
java.awt.Color[r=255,g=255,b=255]	[F@15f400f	238668_at	NA	NA	NA	AI130690	NA	NA	-0.77735	3.88038	1.39103	0.358479	2.77974
java.awt.Color[r=255,g=255,b=255]	[F@1121f20	232720_at	LRRN6C	158038	leucine rich repeat neuronal 6C	AL353746	Hs.145642	9p21.2-p21.1	-0.790096	3.88311	0.993677	0.255897	1.99453
java.awt.Color[r=255,g=255,b=255]	[F@14c7932	1560753_at	NA	NA	NA	AL040152	NA	NA	-1.37631	3.89186	1.51911	0.390331	2.7707
java.awt.Color[r=255,g=255,b=255]	[F@da1e2	227140_at	INHBA	3624	inhibin, beta A (activin A, activin AB alpha polypeptide)	AI343467	Hs.28792	7p15-p13	-0.827661	3.89776	1.10635	0.283843	2.10483
java.awt.Color[r=255,g=255,b=255]	[F@1e5c5d4	205011_at	LOH11CR2A	4013	loss of heterozygosity, 11, chromosomal region 2, gene A	NM_014622	Hs.152944	11q23	-1.08046	3.91268	1.17265	0.299704	2.20256
java.awt.Color[r=255,g=255,b=255]	[F@672417	226682_at	LOC283666	283666	NA	AW006185	Hs.37648	15q21.3	-0.832269	3.91571	1.43688	0.366953	2.84015
java.awt.Color[r=255,g=255,b=255]	[F@ea5000	1554785_at	CCDC82	79780	coiled-coil domain containing 82	BC018663	Hs.525088	11q21	-1.54562	3.9205	1.05047	0.267943	2.08738
java.awt.Color[r=255,g=255,b=255]	[F@19dfa8e	205513_at	TCN1	6947	transcobalamin I (vitamin B12 binding protein, R binder family)	NM_001062	Hs.2012	11q11-q12	-1.06763	3.92408	0.867515	0.221075	1.82776
java.awt.Color[r=255,g=255,b=255]	[F@d7434c	202728_s_at	LTBP1	4052	latent transforming growth factor beta binding protein 1	AI986120	Hs.49787	2p22-p21	-1.16289	3.92574	1.12417	0.286359	2.15161
java.awt.Color[r=255,g=255,b=255]	[F@16f9f9d	236164_at	GABPB2	2553	GA binding protein transcription factor, beta subunit 2	AI796858	Hs.569490	15q21.2	-0.782498	3.93507	0.907593	0.230642	1.8703
java.awt.Color[r=255,g=255,b=255]	[F@199bd60	226136_at	NA	NA	NA	N32834	NA	NA	-0.838391	3.94523	0.85615	0.217009	1.82059
java.awt.Color[r=255,g=255,b=255]	[F@1847557	206627_s_at	SSX1	6756	synovial sarcoma, X breakpoint 1	NM_005635	Hs.434142	Xp11.23-p11.22	-1.0465	3.95141	1.05146	0.266097	2.0859
java.awt.Color[r=255,g=255,b=255]	[F@1c99a88	235009_at	FAM44A	259282	family with sequence similarity 44, member A	AI049791	"c(""Hs.106204"", ""Hs.444517"")"	4p16.1	-0.787593	3.9896	1.47285	0.369173	2.65631
java.awt.Color[r=255,g=255,b=255]	[F@e36fdb	209763_at	CHRDL1	91851	chordin-like 1	AL049176	Hs.496587	Xq22.3	-0.999127	3.99836	0.738895	0.1848	1.67176
java.awt.Color[r=255,g=255,b=255]	[F@5a69a	227971_at	NRK	203447	Nik related kinase	AI653107	Hs.209527	Xq22.3	-0.818091	4.00188	0.955893	0.238861	1.92837
java.awt.Color[r=255,g=255,b=255]	[F@55100	202627_s_at	SERPINE1	5054	serpin peptidase inhibitor, clade E (nexin, plasminogen activator inhibitor type 1), member 1	AL574210	Hs.414795	7q21.3-q22	-1.16884	4.03685	0.938747	0.232544	1.91698
java.awt.Color[r=255,g=255,b=255]	[F@1d98792	232481_s_at	SLITRK6	84189	SLIT and NTRK-like family, member 6	AL137517	Hs.525105	13q31.1	-0.790623	4.04027	1.02079	0.252653	2.01679
java.awt.Color[r=255,g=255,b=255]	[F@6ba405	1559633_a_at	CHRM3	1131	cholinergic receptor, muscarinic 3	AK056349	Hs.7138	1q43	-1.39449	4.05919	1.29546	0.319142	2.51229
java.awt.Color[r=255,g=255,b=255]	[F@1d7efe4	232397_at	HECW2	57520	HECT, C2 and WW domain containing E3 ubiquitin protein ligase 2	R14890	Hs.314436	2q32.3-q33.1	-0.790801	4.10193	1.17209	0.285742	2.29482
java.awt.Color[r=255,g=255,b=255]	[F@1fe2e0f	1559316_at	NA	NA	NA	AK093362	NA	NA	-1.40127	4.10941	1.22991	0.299291	2.37988
java.awt.Color[r=255,g=255,b=255]	[F@98d5b5	222920_s_at	KIAA0748	9840	KIAA0748	BG231515	Hs.33187	12q13.2	-0.875689	4.11444	1.05442	0.256272	2.07667
java.awt.Color[r=255,g=255,b=255]	[F@1ee0b6f	214500_at	H2AFY	9555	H2A histone family, member Y	AF044286	Hs.420272	5q31.3-q32	-0.938689	4.13454	1.1569	0.279814	2.25831
java.awt.Color[r=255,g=255,b=255]	[F@11472b9	1555408_at	BAGE2	85319	B melanoma antigen family, member 2	AF218570	Hs.545789	21p	-1.51409	4.13472	1.2963	0.313515	2.51959
java.awt.Color[r=255,g=255,b=255]	[F@122be42	206785_s_at	KLRC2	3822	killer cell lectin-like receptor subfamily C, member 2	NM_002260	Hs.74082	12p13	-0.192456	4.13844	1.3328	0.322055	2.50283
java.awt.Color[r=255,g=255,b=255]	[F@11bf52e	224937_at	PTGFRN	5738	prostaglandin F2 receptor negative regulator	BF311866	Hs.418093	1p13.1	-0.854776	4.17007	1.33866	0.321016	2.5561
java.awt.Color[r=255,g=255,b=255]	[F@293111	203917_at	CXADR	1525	coxsackie virus and adenovirus receptor	NM_001338	Hs.473417	21q21.1	-1.11271	4.17068	1.07085	0.256758	2.13107
java.awt.Color[r=255,g=255,b=255]	[F@ae18d7	222763_s_at	WDR33	55339	WD repeat domain 33	AW161711	Hs.554831	2q14.3	-0.877389	4.17719	0.845358	0.202375	1.79414
java.awt.Color[r=255,g=255,b=255]	[F@76742e	225381_at	LOC399959	399959	NA	AW162210	Hs.411391	11q24.1	-0.847703	4.18288	1.20438	0.287931	2.34079
java.awt.Color[r=255,g=255,b=255]	[F@a508b	237991_at	TMEM16C	63982	transmembrane protein 16C	N30071	Hs.91791	11p14.2	-0.779169	4.19458	1.10675	0.263853	2.17595
java.awt.Color[r=255,g=255,b=255]	[F@17442e2	223524_s_at	TMEM108	66000	transmembrane protein 108	BC000568	Hs.191616	3q21	-0.866398	4.21183	1.12861	0.267962	2.20802
java.awt.Color[r=255,g=255,b=255]	[F@1fc9bbb	210511_s_at	INHBA	3624	inhibin, beta A (activin A, activin AB alpha polypeptide)	M13436	Hs.28792	7p15-p13	-0.987557	4.23578	0.937839	0.221409	1.90839
java.awt.Color[r=255,g=255,b=255]	[F@45ae	204595_s_at	STC1	6781	stanniocalcin 1	AI300520	Hs.25590	8p21-p11.2	-1.0947	4.30632	1.08328	0.251555	2.127
java.awt.Color[r=255,g=255,b=255]	[F@8acb6d	211425_x_at	SSX4	6759	synovial sarcoma, X breakpoint 4	AF257500	Hs.558402	Xp11.23	-0.981933	4.30954	0.957581	0.2222	1.93734
java.awt.Color[r=255,g=255,b=255]	[F@1c2f20c	205364_at	ACOX2	8309	acyl-Coenzyme A oxidase 2, branched chain	NM_003500	Hs.444959	3p14.3	-1.07153	4.3532	0.861604	0.197924	1.81039
java.awt.Color[r=255,g=255,b=255]	[F@6e9d4c	206172_at	IL13RA2	3598	interleukin 13 receptor, alpha 2	NM_000640	Hs.336046	Xq13.1-q28	-1.05166	4.3838	1.08775	0.24813	2.14062
java.awt.Color[r=255,g=255,b=255]	[F@399da	204614_at	SERPINB2	5055	serpin peptidase inhibitor, clade B (ovalbumin), member 2	NM_002575	Hs.514913	18q21.3	-1.09305	4.38864	1.73217	0.394693	3.31516
java.awt.Color[r=255,g=255,b=255]	[F@c2ff14	225667_s_at	FAM84A	151354	family with sequence similarity 84, member A	AI601101	Hs.260855	2p24.3	-0.844186	4.39174	1.12828	0.25691	2.18054
java.awt.Color[r=255,g=255,b=255]	[F@ea2992	201625_s_at	INSIG1	3638	insulin induced gene 1	BE300521	Hs.520819	7q36	-1.23089	4.40609	1.20021	0.272398	2.29046
java.awt.Color[r=255,g=255,b=255]	[F@fa497e	214596_at	CHRM3	1131	cholinergic receptor, muscarinic 3	T15991	Hs.7138	1q43	-0.938468	4.42426	1.05285	0.237972	2.07086
java.awt.Color[r=255,g=255,b=255]	[F@8bc632	226558_at	LOC389833	389833	NA	BE856637	"c(""Hs.487536"", ""Hs.487562"", ""Hs.567821"")"	NA	-0.833735	4.44075	0.88266	0.198764	1.83908
java.awt.Color[r=255,g=255,b=255]	[F@116bf28	215446_s_at	LOX	4015	lysyl oxidase	L16895	Hs.102267	5q23.2	-0.933331	4.49968	1.07442	0.238776	2.12232
java.awt.Color[r=255,g=255,b=255]	[F@2ba8a1	210394_x_at	SSX4	6759	synovial sarcoma, X breakpoint 4	BC005325	Hs.558402	Xp11.23	-0.989877	4.50907	0.959069	0.212698	1.93518
java.awt.Color[r=255,g=255,b=255]	[F@16bba3	202729_s_at	LTBP1	4052	latent transforming growth factor beta binding protein 1	NM_000627	Hs.49787	2p22-p21	-1.16248	4.5304	1.02499	0.226248	2.0469
java.awt.Color[r=255,g=255,b=255]	[F@105d85	204567_s_at	ABCG1	9619	ATP-binding cassette, sub-family G (WHITE), member 1	NM_004915	Hs.124649	21q22.3	-1.09533	4.53077	1.51362	0.334077	2.9058
java.awt.Color[r=255,g=255,b=255]	[F@f5090	204220_at	GMFG	9535	glia maturation factor, gamma	NM_004877	Hs.5210	19q13.2	-1.10513	4.56549	1.53285	0.335747	2.98452
java.awt.Color[r=255,g=255,b=255]	[F@1e29d50	203963_at	CA12	771	carbonic anhydrase XII	NM_001218	Hs.210995	15q22	-1.11165	4.57501	1.02496	0.224034	2.03738
java.awt.Color[r=255,g=255,b=255]	[F@cee6ec	206369_s_at	PIK3CG	5294	phosphoinositide-3-kinase, catalytic, gamma polypeptide	AF327656	Hs.32942	7q22.3	-1.04958	4.63843	1.28801	0.277683	2.46199
java.awt.Color[r=255,g=255,b=255]	[F@5e6045	224588_at	XIST	7503	X (inactive)-specific transcript	AA167449	Hs.529901	Xq13.2	-0.860094	4.66911	1.04995	0.224872	2.07749
java.awt.Color[r=255,g=255,b=255]	[F@b139ce	210497_x_at	SSX2	6757	synovial sarcoma, X breakpoint 2	BC002818	"c(""Hs.289105"", ""Hs.558401"")"	Xp11.23-p11.22	-0.987931	4.67225	0.881427	0.188651	1.83963
java.awt.Color[r=255,g=255,b=255]	[F@13022d5	212560_at	SORL1	6653	sortilin-related receptor, L(DLR class) A repeats-containing	AV728268	Hs.368592	11q23.2-q24.2	-0.967254	4.68037	1.49891	0.320254	2.8159
java.awt.Color[r=255,g=255,b=255]	[F@c442d9	1555638_a_at	SAMSN1	64092	SAM domain, SH3 domain and nuclear localisation signals, 1	AF519621	Hs.473341	21q11	-1.50278	4.72036	1.34605	0.285158	2.60267
java.awt.Color[r=255,g=255,b=255]	[F@17d480c	206994_at	CST4	1472	cystatin S	NM_001899	Hs.56319	20p11.21	-1.0421	4.72841	1.39115	0.294211	2.63223
java.awt.Color[r=255,g=255,b=255]	[F@f97ce4	242488_at	NA	NA	NA	R55784	NA	NA	-0.769308	4.73171	1.14673	0.242349	2.21022
java.awt.Color[r=255,g=255,b=255]	[F@a5cda4	215571_at	NCAM2	4685	neural cell adhesion molecule 2	AK021495	Hs.473450	21q21.1	-0.93268	4.73876	0.997203	0.210435	1.99852
java.awt.Color[r=255,g=255,b=255]	[F@a387a3	242912_at	NA	NA	NA	AI041215	NA	NA	-0.768239	4.76076	1.28598	0.270122	2.42604
java.awt.Color[r=255,g=255,b=255]	[F@1679a53	226884_at	LRRN1	57633	leucine rich repeat neuronal 1	N71874	Hs.163244	3p26.2	-0.82992	4.77414	1.62959	0.341337	3.02788
java.awt.Color[r=255,g=255,b=255]	[F@5acf07	216471_x_at	SSX2	6757	synovial sarcoma, X breakpoint 2	X79200	"c(""Hs.289105"", ""Hs.558401"")"	Xp11.23-p11.22	-0.930341	4.77984	0.976448	0.204285	1.96638
java.awt.Color[r=255,g=255,b=255]	[F@2ef9c5	220793_at	SAGE1	55511	sarcoma antigen 1	NM_018666	Hs.195292	Xq26	-0.891979	4.82152	1.22635	0.254349	2.34344
java.awt.Color[r=255,g=255,b=255]	[F@eafcfc	232504_at	LOC285628	285628	NA	AL389942	Hs.406790	5q34	-0.790551	4.8538	1.66887	0.343827	3.28753
java.awt.Color[r=255,g=255,b=255]	[F@1dc44f0	206626_x_at	SSX1	6756	synovial sarcoma, X breakpoint 1	BC001003	Hs.434142	Xp11.23-p11.22	-1.04674	4.87284	1.07102	0.219795	2.09535
java.awt.Color[r=255,g=255,b=255]	[F@1b48e3b	212190_at	SERPINE2	5270	serpin peptidase inhibitor, clade E (nexin, plasminogen activator inhibitor type 1), member 2	AL541302	Hs.38449	2q33-q35	-0.974722	4.88088	0.895921	0.183557	1.86011
java.awt.Color[r=255,g=255,b=255]	[F@3a959	206224_at	CST1	1469	cystatin SN	NM_001898	Hs.123114	20p11.21	-1.05142	4.94191	1.94098	0.392759	3.89318
java.awt.Color[r=255,g=255,b=255]	[F@123a439	227152_at	C12orf35	55196	chromosome 12 open reading frame 35	AI979334	"c(""Hs.445129"", ""Hs.584923"")"	12p11.21	-0.827467	4.99811	1.62437	0.324998	3.08124
java.awt.Color[r=255,g=255,b=255]	[F@c38229	220330_s_at	SAMSN1	64092	SAM domain, SH3 domain and nuclear localisation signals, 1	NM_022136	Hs.473341	21q11	-0.893461	5.00433	1.63855	0.327427	3.20013
java.awt.Color[r=255,g=255,b=255]	[F@1110b1c	238063_at	FLJ32028	201799	NA	AA806283	Hs.518900	4q31.3	-0.778822	5.0137	1.23861	0.247045	2.3744
java.awt.Color[r=255,g=255,b=255]	[F@a13b86	230285_at	DKFZp313A2432	258010	NA	BF447829	Hs.349096	11p14.2	-0.799934	5.03472	1.24922	0.248122	2.3598
java.awt.Color[r=255,g=255,b=255]	[F@775247	1553994_at	NT5E	4907	5'-nucleotidase, ecto (CD73)	BC015940	Hs.153952	6q14-q21	-1.63074	5.06891	0.985237	0.194368	1.97713
java.awt.Color[r=255,g=255,b=255]	[F@6b57aa	203889_at	SGNE1	6447	secretory granule, neuroendocrine protein 1 (7B2 protein)	NM_003020	Hs.156540	15q13-q14	-1.11382	5.18186	1.36198	0.262836	2.61079
java.awt.Color[r=255,g=255,b=255]	[F@16ff190	219714_s_at	CACNA2D3	55799	calcium channel, voltage-dependent, alpha 2/delta 3 subunit	NM_018398	Hs.128594	3p21.1	-0.897702	5.18524	1.17266	0.226154	2.26733
java.awt.Color[r=255,g=255,b=255]	[F@278a70	229963_at	NGFRAP1L1	340542	NGFRAP1-like 1	AV726956	Hs.47209	Xq22.1	-0.803148	5.25874	1.46851	0.279252	2.82435
java.awt.Color[r=255,g=255,b=255]	[F@900e99	232852_at	LDB2	9079	LIM domain binding 2	AK024979	Hs.23748	4p16	-0.790007	5.29363	1.28517	0.242777	2.43636
java.awt.Color[r=255,g=255,b=255]	[F@3adea6	229160_at	MUM1L1	139221	melanoma associated antigen (mutated) 1-like 1	AI967987	Hs.10653	Xq22.3	-0.80761	5.30384	1.51279	0.285226	2.83359
java.awt.Color[r=255,g=255,b=255]	[F@cd4240	230030_at	HS6ST2	90161	heparan sulfate 6-O-sulfotransferase 2	AI767756	Hs.385956	Xq26.2	-0.802349	5.35243	1.49683	0.279655	2.85966
java.awt.Color[r=255,g=255,b=255]	[F@db30a3	226462_at	STXBP6	29091	syntaxin binding protein 6 (amisyn)	AW134979	Hs.508958	14q12	-0.834222	5.36975	1.3588	0.253046	2.57473
java.awt.Color[r=255,g=255,b=255]	[F@b31227	211423_s_at	SC5DL	6309	sterol-C5-desaturase (ERG3 delta-5-desaturase homolog, fungal)-like	D85181	Hs.287749	11q23.3	-0.982125	5.37002	0.891544	0.166022	1.85599
java.awt.Color[r=255,g=255,b=255]	[F@da2239	227194_at	FAM3B	54097	family with sequence similarity 3, member B	BF106962	Hs.473877	21q22.3	-0.826504	5.37055	1.49177	0.277768	2.79103
java.awt.Color[r=255,g=255,b=255]	[F@bbaa0	205402_x_at	PRSS2	5645	protease, serine, 2 (trypsin 2)	NM_002770	Hs.367767	7q34	-1.0702	5.39733	1.14487	0.212117	2.22114
java.awt.Color[r=255,g=255,b=255]	[F@18ac86a	204726_at	CDH13	1012	cadherin 13, H-cadherin (heart)	NM_001257	Hs.436040	16q24.2-q24.3	-1.0893	5.39805	1.87573	0.347483	3.53349
java.awt.Color[r=255,g=255,b=255]	[F@1badfd6	235743_at	MTERFD2	130916	MTERF domain containing 2	AA808178	"c(""Hs.159556"", ""Hs.569676"")"	2q37.3	-0.783848	5.41366	1.83993	0.339869	3.55551
java.awt.Color[r=255,g=255,b=255]	[F@8ce3f2	235843_at	DGKG	1608	diacylglycerol kinase, gamma 90kDa	BF448158	Hs.171499	3q27-q28	-0.783581	5.44283	1.57168	0.288761	3.02794
java.awt.Color[r=255,g=255,b=255]	[F@12d85b9	205669_at	NCAM2	4685	neural cell adhesion molecule 2	NM_004540	Hs.473450	21q21.1	-1.06106	5.4863	1.28235	0.233737	2.42075
java.awt.Color[r=255,g=255,b=255]	[F@4fd9ee	227241_at	MUC15	143662	mucin 15, cell surface associated	R79759	"c(""Hs.91791"", ""Hs.407152"")"	11p14.3	-0.825528	5.49886	1.72468	0.313643	3.37212
java.awt.Color[r=255,g=255,b=255]	[F@132ea9e	211776_s_at	EPB41L3	23136	erythrocyte membrane protein band 4.1-like 3	BC006141	"c(""Hs.213394"", ""Hs.546584"")"	18p11.32	-0.977738	5.51888	1.86448	0.337836	3.7492
java.awt.Color[r=255,g=255,b=255]	[F@d415f9	202363_at	SPOCK1	6695	sparc/osteonectin, cwcv and kazal-like domains proteoglycan (testican) 1	AF231124	Hs.567340	5q31	-1.18428	5.62642	1.29396	0.229979	2.43734
java.awt.Color[r=255,g=255,b=255]	[F@1d54957	229070_at	C6orf105	84830	chromosome 6 open reading frame 105	AA470369	Hs.126409	6p24.1	-0.80858	5.63244	1.69653	0.301207	3.2948
java.awt.Color[r=255,g=255,b=255]	[F@1ed716a	213122_at	TSPYL5	85453	TSPY-like 5	AI096375	Hs.173094	8q22.1	-0.955991	5.6371	1.40389	0.249045	2.624
java.awt.Color[r=255,g=255,b=255]	[F@1e30b93	232195_at	GPR158	57512	G protein-coupled receptor 158	R41459	Hs.499108	10p12.1	-0.791463	5.72518	1.2386	0.216342	2.34848
java.awt.Color[r=255,g=255,b=255]	[F@1b2a6cb	207149_at	CDH12	1010	cadherin 12, type 2 (N-cadherin 2)	L33477	Hs.113684	5p14-p13	-1.04085	5.74708	1.79435	0.312219	3.57643
java.awt.Color[r=255,g=255,b=255]	[F@cc65b	1557765_at	LOC340109	340109	NA	BC039509	Hs.533212	5p14.1	-1.43378	5.77902	2.17312	0.376036	4.73449
java.awt.Color[r=255,g=255,b=255]	[F@328b11	220994_s_at	STXBP6	29091	syntaxin binding protein 6 (amisyn)	NM_014178	Hs.508958	14q12	-0.890816	5.82509	1.47897	0.253896	2.75989
java.awt.Color[r=255,g=255,b=255]	[F@1cea617	234173_s_at	NXF2	56001	nuclear RNA export factor 2	AL157436	Hs.530358	Xq22.1	-0.788434	5.82946	1.84988	0.317332	3.50375
java.awt.Color[r=255,g=255,b=255]	[F@1aed55b	206766_at	ITGA10	8515	integrin, alpha 10	AF112345	Hs.158237	1q21	-1.04463	5.91867	1.39879	0.236336	2.63747
java.awt.Color[r=255,g=255,b=255]	[F@1a6e0eb	206481_s_at	LDB2	9079	LIM domain binding 2	NM_001290	Hs.23748	4p16	-1.04854	5.98441	2.46365	0.411677	5.09698
java.awt.Color[r=255,g=255,b=255]	[F@1509acd	1552767_a_at	HS6ST2	90161	heparan sulfate 6-O-sulfotransferase 2	NM_147174	Hs.385956	Xq26.2	-1.77583	6.03417	1.64511	0.272632	3.14883
java.awt.Color[r=255,g=255,b=255]	[F@1907a6e	239010_at	LOC440160	440160	NA	AI744280	NA	14q11.1	-0.775737	6.03534	1.26081	0.208904	2.40883
java.awt.Color[r=255,g=255,b=255]	[F@4d744a	222020_s_at	HNT	50863	NA	AW117456	Hs.504352	11q25	-0.883147	6.11155	1.52741	0.249921	2.87078
java.awt.Color[r=255,g=255,b=255]	[F@427150	235416_at	NA	441117	NA	AA928085	NA	NA	-0.785466	6.1181	1.47372	0.240878	2.75104
java.awt.Color[r=255,g=255,b=255]	[F@1450ce7	226219_at	ARHGAP30	257106	Rho GTPase activating protein 30	AW575123	Hs.389374	1q23.3	-0.837485	6.14157	1.93646	0.315304	3.81013
java.awt.Color[r=255,g=255,b=255]	[F@1be5c2b	1569582_at	LOC201651	201651	NA	BC014344	NA	3q25.1	-1.33246	6.14206	1.65227	0.269009	3.10632
java.awt.Color[r=255,g=255,b=255]	[F@d899f2	202202_s_at	LAMA4	3910	laminin, alpha 4	NM_002290	Hs.213861	6q21	-1.19418	6.20165	1.50713	0.24302	2.84997
java.awt.Color[r=255,g=255,b=255]	[F@14fbfc8	230147_at	F2RL2	2151	coagulation factor II (thrombin) receptor-like 2	AI378647	Hs.42502	5q13	-0.8013	6.25448	1.35584	0.216779	2.56145
java.awt.Color[r=255,g=255,b=255]	[F@88bd72	1564220_a_at	NA	NA	NA	AK096932	NA	NA	-1.35667	6.29657	1.76467	0.280259	3.43693
java.awt.Color[r=255,g=255,b=255]	[F@150ee8c	205257_s_at	AMPH	273	amphiphysin (Stiff-Man syndrome with breast cancer 128kDa autoantigen)	NM_001635	Hs.173034	7p14-p13	-1.07324	6.30763	1.5323	0.242928	2.85819
java.awt.Color[r=255,g=255,b=255]	[F@17fe85d	205828_at	MMP3	4314	matrix metallopeptidase 3 (stromelysin 1, progelatinase)	NM_002422	Hs.375129	11q22.3	-1.05786	6.31574	1.35311	0.214244	2.54265
java.awt.Color[r=255,g=255,b=255]	[F@110b945	201506_at	TGFBI	7045	transforming growth factor, beta-induced, 68kDa	NM_000358	"c(""Hs.355214"", ""Hs.369397"")"	5q31	-1.24201	6.31755	1.24968	0.197811	2.37679
java.awt.Color[r=255,g=255,b=255]	[F@70f3f8	230560_at	STXBP6	29091	syntaxin binding protein 6 (amisyn)	N21096	Hs.508958	14q12	-0.798486	6.38923	1.71855	0.268976	3.26574
java.awt.Color[r=255,g=255,b=255]	[F@125d74	229313_at	TMEM16E	203859	transmembrane protein 16E	AA843962	Hs.154329	11p14.3	-0.806489	6.46147	1.45647	0.225409	2.74723
java.awt.Color[r=255,g=255,b=255]	[F@296c6b	215241_at	TMEM16C	63982	transmembrane protein 16C	AJ300461	Hs.91791	11p14.2	-0.934108	6.50949	1.49456	0.229598	2.83154
java.awt.Color[r=255,g=255,b=255]	[F@512b3a	240468_at	NA	NA	NA	AI056238	NA	NA	-0.77237	6.66056	1.67426	0.25137	3.18161
java.awt.Color[r=255,g=255,b=255]	[F@11def3b	237047_at	DKFZP434B061	26080	NA	AI678049	Hs.448583	13p13	-0.780198	6.84527	1.86806	0.272898	3.61824
java.awt.Color[r=255,g=255,b=255]	[F@114e711	211024_s_at	TITF1	7080	thyroid transcription factor 1	BC006221	Hs.94367	14q13	-0.984362	6.88948	1.9623	0.284825	3.81908
java.awt.Color[r=255,g=255,b=255]	[F@718bec	1570445_a_at	LOC643201	643201	NA	BC034407	Hs.390285	5q35.2	-1.32807	7.02016	1.78686	0.254533	3.42544
java.awt.Color[r=255,g=255,b=255]	[F@1366f63	221933_at	NLGN4X	57502	neuroligin 4, X-linked	AI338338	Hs.21107	Xp22.32-p22.31	-0.884179	7.06465	2.06242	0.291935	4.23641
java.awt.Color[r=255,g=255,b=255]	[F@1d822c9	207712_at	BAGE	574	B melanoma antigen	NM_001187	"c(""Hs.270492"", ""Hs.545789"")"	21p11.1	-1.03479	7.1097	2.42544	0.341145	5.28547
java.awt.Color[r=255,g=255,b=255]	[F@1c66e4c	216598_s_at	CCL2	6347	chemokine (C-C motif) ligand 2	S69738	Hs.303649	17q11.2-q12	-0.929862	7.3347	3.04325	0.414912	8.25191
java.awt.Color[r=255,g=255,b=255]	[F@1dea2f3	1557215_at	NA	NA	NA	AK056212	NA	NA	-1.45376	7.41311	1.9067	0.257207	3.71918
java.awt.Color[r=255,g=255,b=255]	[F@1d5979c	220205_at	TPTE	7179	transmembrane phosphatase with tensin homology	NM_013315	Hs.122986	21p11	-0.894376	7.51738	2.20995	0.293979	4.54121
java.awt.Color[r=255,g=255,b=255]	[F@1a53485	1570444_at	LOC643201	643201	NA	BC034407	Hs.390285	5q35.2	-1.32903	7.64307	2.08747	0.273119	4.21222
java.awt.Color[r=255,g=255,b=255]	[F@16f9eb3	201141_at	GPNMB	10457	glycoprotein (transmembrane) nmb	NM_002510	Hs.190495	7p15	-1.26833	7.72427	1.58456	0.20514	3.0092
java.awt.Color[r=255,g=255,b=255]	[F@12872d7	227238_at	TMEM16C	63982	transmembrane protein 16C	W93847	Hs.91791	11p14.2	-0.825656	7.86912	1.82963	0.232507	3.52525
java.awt.Color[r=255,g=255,b=255]	[F@d06259	220603_s_at	MCTP2	55784	multiple C2 domains, transmembrane 2	NM_018349	Hs.33368	15q26.2	-0.892364	7.91162	2.43696	0.308023	5.4989
java.awt.Color[r=255,g=255,b=255]	[F@7b639a	212681_at	EPB41L3	23136	erythrocyte membrane protein band 4.1-like 3	AI770004	"c(""Hs.213394"", ""Hs.546584"")"	18p11.32	-0.964132	7.93829	2.62734	0.330971	6.03464
java.awt.Color[r=255,g=255,b=255]	[F@160f620	204475_at	MMP1	4312	matrix metallopeptidase 1 (interstitial collagenase)	NM_002421	"c(""Hs.83169"", ""Hs.572378"")"	11q22.3	-1.0983	8.08306	1.50094	0.18569	2.82739
java.awt.Color[r=255,g=255,b=255]	[F@1ee9b11	220257_x_at	NXF2	56001	nuclear RNA export factor 2	NM_017809	Hs.530358	Xq22.1	-0.893841	8.09867	1.83014	0.225981	3.57585
java.awt.Color[r=255,g=255,b=255]	[F@4decdf	239893_at	MCTP2	55784	multiple C2 domains, transmembrane 2	AA702409	Hs.33368	15q26.2	-0.773371	8.17138	2.22436	0.272213	4.74499
java.awt.Color[r=255,g=255,b=255]	[F@1b92bff	1559584_a_at	C16orf54	283897	chromosome 16 open reading frame 54	BC025741	Hs.331095	16p11.2	-1.39641	8.18836	2.46632	0.301199	5.54602
java.awt.Color[r=255,g=255,b=255]	[F@1a60d5e	1567912_s_at	CT45-1	541466	NA	U31738	Hs.460937	Xq26.3	-1.34737	8.19848	2.06305	0.251638	4.14929
java.awt.Color[r=255,g=255,b=255]	[F@1d30e8	243109_at	MCTP2	55784	multiple C2 domains, transmembrane 2	AA748418	Hs.33368	15q26.2	-0.767465	8.3329	3.12937	0.375544	9.2623
java.awt.Color[r=255,g=255,b=255]	[F@1c10620	220981_x_at	NXF2	56001	nuclear RNA export factor 2	NM_022053	Hs.530358	Xq22.1	-0.890934	8.38836	1.98882	0.237092	3.98061
java.awt.Color[r=255,g=255,b=255]	[F@1e524f4	235700_at	RP13-36C9.3	441519	NA	AI581344	"c(""Hs.535080"", ""Hs.567743"")"	Xq26.3	-0.783929	8.51403	1.80502	0.212005	3.48102
java.awt.Color[r=255,g=255,b=255]	[F@dc1aeb	231315_at	TITF1	7080	thyroid transcription factor 1	AI807728	Hs.94367	14q13	-0.79479	8.54001	2.13333	0.249804	4.3744
java.awt.Color[r=255,g=255,b=255]	[F@1e7e168	206370_at	PIK3CG	5294	phosphoinositide-3-kinase, catalytic, gamma polypeptide	NM_002649	Hs.32942	7q22.3	-1.0493	8.59644	2.4603	0.2862	5.48925
java.awt.Color[r=255,g=255,b=255]	[F@a01272	239294_at	NA	NA	NA	AA810265	NA	NA	-0.774927	8.60483	2.45602	0.285424	5.5513
java.awt.Color[r=255,g=255,b=255]	[F@3647d6	205728_at	NA	NA	NA	AL022718	NA	NA	-1.05977	8.62537	2.10639	0.244209	4.27986
java.awt.Color[r=255,g=255,b=255]	[F@551739	210102_at	LOH11CR2A	4013	loss of heterozygosity, 11, chromosomal region 2, gene A	BC001234	Hs.152944	11q23	-0.993704	9.07658	2.6368	0.290507	6.24767
java.awt.Color[r=255,g=255,b=255]	[F@af4eba	228979_at	LOC253970	253970	NA	BE218152	Hs.509165	14q13.3	-0.809783	9.08078	2.34823	0.258594	5.02762
java.awt.Color[r=255,g=255,b=255]	[F@2e9df	1570424_at	NA	NA	NA	BC024158	NA	NA	-1.33037	9.49878	2.03498	0.214236	4.08005
java.awt.Color[r=255,g=255,b=255]	[F@7213be	238205_at	WDR40B	139170	WD repeat domain 40B	AW572906	Hs.120403	Xq25	-0.778253	9.86126	2.78192	0.282105	6.75501
java.awt.Color[r=255,g=255,b=255]	[F@942a16	209655_s_at	TMEM47	83604	transmembrane protein 47	AI803181	Hs.8769	Xp11.4	-1.0017	10.1751	3.21029	0.315504	9.47133
java.awt.Color[r=255,g=255,b=255]	[F@806520	213222_at	PLCB1	23236	phospholipase C, beta 1 (phosphoinositide-specific)	AL049593	Hs.431173	20p12	-0.954071	10.2709	2.52215	0.245562	5.75184
java.awt.Color[r=255,g=255,b=255]	[F@1f12a3e	206280_at	CDH18	1016	cadherin 18, type 2	NM_004934	Hs.317632	5p15.2-p15.1	-1.0506	10.4196	2.59368	0.248924	5.967
java.awt.Color[r=255,g=255,b=255]	[F@1dc331d	217269_s_at	PRSS7	5651	protease, serine, 7 (enterokinase)	AP001672	Hs.149473	21q21|21q21.1	-0.928381	10.4415	2.25655	0.216114	4.78095
java.awt.Color[r=255,g=255,b=255]	[F@e160aa	220921_at	SPANXA1	30014	sperm protein associated with the nucleus, X-linked, family member A1	NM_013453	Hs.334464	Xq27.1	-0.891721	10.6942	2.49242	0.233062	5.6779
java.awt.Color[r=255,g=255,b=255]	[F@1ddbef3	221458_at	HTR1F	3355	5-hydroxytryptamine (serotonin) receptor 1F	NM_000866	Hs.248136	3p12	-0.889127	10.7519	2.3611	0.219599	5.15225
java.awt.Color[r=255,g=255,b=255]	[F@15fc4ac	233092_s_at	DKFZP434B061	26080	NA	AL133561	Hs.448583	13p13	-0.789448	10.832	2.73547	0.252536	6.57283
java.awt.Color[r=255,g=255,b=255]	[F@1935f81	205110_s_at	FGF13	2258	fibroblast growth factor 13	NM_004114	Hs.6540	Xq26.3	-1.07654	10.9989	2.7704	0.251881	6.83211
java.awt.Color[r=255,g=255,b=255]	[F@ec9ee9	220922_s_at	SPANXA1	30014	sperm protein associated with the nucleus, X-linked, family member A1	NM_013453	Hs.334464	Xq27.1	-0.89161	11.2242	2.35385	0.209713	5.11632
java.awt.Color[r=255,g=255,b=255]	[F@2e94a1	224032_x_at	SPANXA1	30014	sperm protein associated with the nucleus, X-linked, family member A1	AF098306	Hs.334464	Xq27.1	-0.862769	11.3237	2.69525	0.238018	6.51427
java.awt.Color[r=255,g=255,b=255]	[F@18d512c	206710_s_at	EPB41L3	23136	erythrocyte membrane protein band 4.1-like 3	NM_012307	"c(""Hs.213394"", ""Hs.546584"")"	18p11.32	-1.04547	11.724	3.00381	0.25621	8.00601
java.awt.Color[r=255,g=255,b=255]	[F@d7694b	1562054_at	FLJ32867	139420	NA	BF377197	Hs.350673	Xp21.3	-1.36677	11.7921	3.18687	0.270255	9.19183
java.awt.Color[r=255,g=255,b=255]	[F@9ca26e	220217_x_at	SPANXC	64663	SPANX family, member C	NM_022661	Hs.558533	Xq27.1	-0.89427	12.1484	2.46287	0.202732	5.53339
java.awt.Color[r=255,g=255,b=255]	[F@bfb940	228144_at	ZNF300	91975	zinc finger protein 300	N49841	Hs.134885	5q33.1	-0.816901	12.4537	2.85258	0.229054	7.16028
java.awt.Color[r=255,g=255,b=255]	[F@1d4954a	207638_at	PRSS7	5651	protease, serine, 7 (enterokinase)	NM_002772	Hs.149473	21q21|21q21.1	-1.03551	12.8313	3.56849	0.278108	11.8941
java.awt.Color[r=255,g=255,b=255]	[F@c22dca	227566_at	HNT	50863	NA	AW085558	Hs.504352	11q25	-0.821877	13.4745	3.3816	0.250962	10.281
java.awt.Color[r=255,g=255,b=255]	[F@1c875ee	209656_s_at	TMEM47	83604	transmembrane protein 47	AL136550	Hs.8769	Xp11.4	-1.0015	15.5441	5.68328	0.365622	51.5962
java.awt.Color[r=255,g=255,b=255]	[F@88ac2e	206070_s_at	EPHA3	2042	EPH receptor A3	AF213459	Hs.123642	3p11.2	-1.05303	16.9246	4.19168	0.247669	18.4204
java.awt.Color[r=255,g=255,b=255]	[F@1f50430	215704_at	FLG	2312	filaggrin	AL356504	"c(""Hs.531478"", ""Hs.567270"")"	1q21.3	-0.932279	-12.1436	-3.43427	0.282805	0.0932171
java.awt.Color[r=255,g=255,b=255]	[F@64c679	213317_at	CLIC5	53405	chloride intracellular channel 5	AL049313	Hs.485489	6p12.1-21.1	-0.951629	-11.7001	-3.46647	0.296276	0.08898
java.awt.Color[r=255,g=255,b=255]	[F@e9b0de	205159_at	CSF2RB	1439	colony stimulating factor 2 receptor, beta, low-affinity (granulocyte-macrophage)	AV756141	Hs.285401	22q13.1	-1.07473	-10.3797	-3.10978	0.299603	0.117884
java.awt.Color[r=255,g=255,b=255]	[F@1d98c31	209942_x_at	MAGEA3	4102	melanoma antigen family A, 3	BC000340	Hs.417816	Xq28	-0.995855	-9.96233	-1.77411	0.178082	0.292357
java.awt.Color[r=255,g=255,b=255]	[F@3acebe	214612_x_at	MAGEA6	4105	melanoma antigen family A, 6	U10691	"c(""Hs.417816"", ""Hs.441113"")"	Xq28	-0.938181	-9.53475	-1.85343	0.194387	0.276703
java.awt.Color[r=255,g=255,b=255]	[F@e9830e	208209_s_at	C4BPB	725	complement component 4 binding protein, beta	NM_000716	Hs.99886	1q32	-1.03107	-9.47852	-1.96247	0.207044	0.256511
java.awt.Color[r=255,g=255,b=255]	[F@183a8cd	1555573_at	C10orf93	255352	chromosome 10 open reading frame 93	BC044661	Hs.375837	10q26.3	-1.50554	-9.22634	-2.4944	0.270356	0.175636
java.awt.Color[r=255,g=255,b=255]	[F@661008	203824_at	TSPAN8	7103	tetraspanin 8	NM_004616	Hs.170563	12q14.1-q21.1	-1.11863	-9.10463	-1.75761	0.193046	0.296062
java.awt.Color[r=255,g=255,b=255]	[F@596ec4	1552946_at	ZNF114	163071	zinc finger protein 114	NM_153608	Hs.511883	19q13.32	-1.75165	-9.02031	-2.24652	0.249051	0.210528
java.awt.Color[r=255,g=255,b=255]	[F@c66d72	200953_s_at	CCND2	894	cyclin D2	NM_001759	Hs.376071	12p13	-1.28516	-8.27747	-3.22847	0.39003	0.10293
java.awt.Color[r=255,g=255,b=255]	[F@3964e7	210467_x_at	MAGEA12	4111	melanoma antigen family A, 12	BC003408	Hs.169246	Xq28	-0.988747	-8.22607	-1.68161	0.204425	0.3115
java.awt.Color[r=255,g=255,b=255]	[F@95d978	214603_at	MAGEA2B	266740	melanoma antigen family A, 2B	U82671	Hs.534597	Xq28	-0.93832	-8.03684	-2.63468	0.327825	0.157119
java.awt.Color[r=255,g=255,b=255]	[F@17bba60	1553830_s_at	MAGEA2	4101	melanoma antigen family A, 2	NM_005361	"c(""Hs.36980"", ""Hs.534597"")"	Xq28	-1.65249	-7.93026	-2.14826	0.270894	0.222719
java.awt.Color[r=255,g=255,b=255]	[F@81f040	219489_s_at	RHBDL2	54933	rhomboid, veinlet-like 2 (Drosophila)	NM_017821	Hs.524626	1p34.3	-0.900365	-7.84902	-1.61543	0.205812	0.325478
java.awt.Color[r=255,g=255,b=255]	[F@10aa2ab	236453_at	LOC441422	441422	NA	AW243154	NA	9p11.2	-0.781688	-7.49082	-1.96466	0.262275	0.254904
java.awt.Color[r=255,g=255,b=255]	[F@1eee72b	202411_at	IFI27	3429	interferon, alpha-inducible protein 27	NM_005532	Hs.532634	14q32	-1.18108	-7.46477	-1.70969	0.229034	0.305834
java.awt.Color[r=255,g=255,b=255]	[F@14ee04c	242417_at	LOC283278	283278	NA	AI690465	Hs.255973	11p15.1	-0.769827	-7.44741	-1.55255	0.208469	0.341621
java.awt.Color[r=255,g=255,b=255]	[F@c00755	1552947_x_at	ZNF114	163071	zinc finger protein 114	NM_153608	Hs.511883	19q13.32	-1.73905	-7.42934	-1.86488	0.251016	0.27226
java.awt.Color[r=255,g=255,b=255]	[F@9de71c	205258_at	INHBB	3625	inhibin, beta B (activin AB beta polypeptide)	NM_002193	Hs.1735	2cen-q13	-1.07294	-7.07014	-1.46213	0.206804	0.361792
java.awt.Color[r=255,g=255,b=255]	[F@9082db	231131_at	RP1-32F7.2	286499	NA	AA909330	Hs.110069	Xq21.32	-0.795496	-7.01933	-1.22388	0.174358	0.428003
java.awt.Color[r=255,g=255,b=255]	[F@e5805	211067_s_at	GAS7	8522	growth arrest-specific 7	BC006454	Hs.462214	17p13.1	-0.983713	-6.88709	-1.46317	0.212451	0.362438
java.awt.Color[r=255,g=255,b=255]	[F@dc01be	214642_x_at	MAGEA5	4104	melanoma antigen family A, 5	AI200443	Hs.567302	Xq28	-0.93767	-6.82157	-1.42458	0.208835	0.372552
java.awt.Color[r=255,g=255,b=255]	[F@1fcaafe	209696_at	FBP1	2203	fructose-1,6-bisphosphatase 1	D26054	Hs.494496	9q22.3	-1.0008	-6.553	-1.40148	0.213869	0.380065
java.awt.Color[r=255,g=255,b=255]	[F@14e6f80	239250_at	ZNF542	147947	zinc finger protein 542	BE966038	Hs.467326	19q13.43	-0.775097	-6.54623	-1.58815	0.242605	0.329286
java.awt.Color[r=255,g=255,b=255]	[F@190ce9c	1570469_at	NA	NA	NA	BC017988	NA	NA	-1.32679	-6.4064	-1.88707	0.29456	0.264335
java.awt.Color[r=255,g=255,b=255]	[F@1ebf3a1	226757_at	IFIT2	3433	interferon-induced protein with tetratricopeptide repeats 2	AA131041	Hs.437609	10q23-q25	-0.831403	-6.33984	-1.6133	0.25447	0.327983
java.awt.Color[r=255,g=255,b=255]	[F@16a0a38	206120_at	CD33	945	CD33 antigen (gp67)	NM_001772	Hs.83731	19q13.3	-1.05192	-6.29059	-1.22869	0.195322	0.426305
java.awt.Color[r=255,g=255,b=255]	[F@1d05aba	209849_s_at	RAD51C	5889	RAD51 homolog C (S. cerevisiae)	AF029669	Hs.412587	17q22-q23	-0.997883	-6.2674	-1.01933	0.162641	0.493167
java.awt.Color[r=255,g=255,b=255]	[F@598c72	230469_at	PLEKHK1	219790	pleckstrin homology domain containing, family K member 1	AW665138	Hs.58559	10q21.2	-0.799382	-6.25613	-1.54807	0.247448	0.340845
java.awt.Color[r=255,g=255,b=255]	[F@3110e3	228931_at	COQ4	51117	coenzyme Q4 homolog (yeast)	AW628685	Hs.584907	9q34.11	-0.810233	-6.18125	-1.27303	0.20595	0.414922
java.awt.Color[r=255,g=255,b=255]	[F@131f317	209602_s_at	GATA3	2625	GATA binding protein 3	AI796169	Hs.524134	10p15	-1.0032	-6.01139	-1.51178	0.251485	0.350624
java.awt.Color[r=255,g=255,b=255]	[F@556941	243481_at	RHOJ	57381	ras homolog gene family, member J	AA181207	Hs.525389	14q23.2	-0.767032	-5.9792	-1.48353	0.248115	0.358976
java.awt.Color[r=255,g=255,b=255]	[F@2d5665	203373_at	SOCS2	8835	suppressor of cytokine signaling 2	NM_003877	Hs.485572	12q	-1.13357	-5.96973	-1.31893	0.220936	0.402006
java.awt.Color[r=255,g=255,b=255]	[F@83f98b	242996_at	MTRF1	9617	mitochondrial translational release factor 1	AI341686	Hs.382176	13q14.1-q14.3	-0.7678	-5.94641	-1.65719	0.278687	0.314137
java.awt.Color[r=255,g=255,b=255]	[F@e09c7	228369_at	TNRC5	10695	trinucleotide repeat containing 5	AI262560	Hs.414099	6pter-p12.1	-0.815393	-5.93008	-1.08968	0.183756	0.469452
java.awt.Color[r=255,g=255,b=255]	[F@1706166	241457_at	FBXL7	23194	F-box and leucine-rich repeat protein 7	AI821935	Hs.433057	5p15.1	-0.771579	-5.91946	-1.44979	0.24492	0.36481
java.awt.Color[r=255,g=255,b=255]	[F@10c9bd3	1555120_at	CD96	10225	CD96 antigen	BC020749	"c(""Hs.142023"", ""Hs.558059"")"	3q13.13-q13.2	-1.52519	-5.78975	-1.5631	0.269977	0.341555
java.awt.Color[r=255,g=255,b=255]	[F@cc7318	205660_at	OASL	8638	2'-5'-oligoadenylate synthetase-like	NM_003733	Hs.118633	12q24.2	-1.06207	-5.77542	-1.57849	0.273312	0.33541
java.awt.Color[r=255,g=255,b=255]	[F@4815f7	206898_at	CDH19	28513	cadherin 19, type 2	NM_021153	Hs.42771	18q22-q23	-1.04348	-5.73184	-1.45652	0.25411	0.367662
java.awt.Color[r=255,g=255,b=255]	[F@653049	227163_at	GSTO2	119391	glutathione S-transferase omega 2	AL162742	Hs.203634	10q25.1	-0.82726	-5.72403	-1.21815	0.212814	0.431548
java.awt.Color[r=255,g=255,b=255]	[F@1e4e4d5	209122_at	ADFP	123	adipose differentiation-related protein	BC005127	Hs.3416	9p22.1	-1.01684	-5.69786	-0.983849	0.17267	0.505111
java.awt.Color[r=255,g=255,b=255]	[F@6b0c42	210797_s_at	OASL	8638	2'-5'-oligoadenylate synthetase-like	AF063612	Hs.118633	12q24.2	-0.984931	-5.67236	-1.14175	0.201284	0.453701
java.awt.Color[r=255,g=255,b=255]	[F@b05255	223784_at	TMEM27	57393	transmembrane protein 27	AF229179	Hs.129614	Xp22	-0.864229	-5.6359	-1.60446	0.284686	0.326748
java.awt.Color[r=255,g=255,b=255]	[F@154deb2	219594_at	NINJ2	4815	ninjurin 2	NM_016533	Hs.504422	12p13	-0.898793	-5.61915	-1.29718	0.23085	0.406022
java.awt.Color[r=255,g=255,b=255]	[F@1c84381	209771_x_at	CD24	934	CD24 antigen (small cell lung carcinoma cluster 4 antigen)	AA761181	Hs.375108	6q21	-0.998945	-5.55152	-1.32838	0.239282	0.397633
java.awt.Color[r=255,g=255,b=255]	[F@13b4ea6	231897_at	LTB4DH	22949	leukotriene B4 12-hydroxydehydrogenase	AL135787	Hs.584864	9q31.3	-0.792743	-5.50499	-1.46281	0.265725	0.369552
java.awt.Color[r=255,g=255,b=255]	[F@105912e	227164_at	SFRS1	6426	splicing factor, arginine/serine-rich 1 (splicing factor 2, alternate splicing factor)	AL521786	Hs.68714	17q21.3-q22	-0.827153	-5.47969	-1.12554	0.205403	0.459659
java.awt.Color[r=255,g=255,b=255]	[F@9f7a72	216379_x_at	CD24	934	CD24 antigen (small cell lung carcinoma cluster 4 antigen)	AK000168	Hs.375108	6q21	-0.930961	-5.47751	-1.33195	0.243167	0.398424
java.awt.Color[r=255,g=255,b=255]	[F@1cae66b	233142_at	NA	NA	NA	AK022793	NA	NA	-0.789331	-5.47483	-1.40447	0.256531	0.378038
java.awt.Color[r=255,g=255,b=255]	[F@67c54a	219667_s_at	BANK1	55024	B-cell scaffold protein with ankyrin repeats 1	NM_017935	Hs.480400	4q24	-0.898413	-5.46484	-1.27068	0.23252	0.413396
java.awt.Color[r=255,g=255,b=255]	[F@1e2a709	215522_at	SORCS3	22986	sortilin-related VPS10 domain containing receptor 3	AB028982	Hs.584865	10q23-q25	-0.933012	-5.41613	-1.50657	0.278164	0.352304
java.awt.Color[r=255,g=255,b=255]	[F@4b0f2d	214954_at	SUSD5	26032	sushi domain containing 5	BF977837	Hs.196647	3p22.3	-0.93576	-5.41217	-1.40533	0.259661	0.378771
java.awt.Color[r=255,g=255,b=255]	[F@7a5af1	212942_s_at	KIAA1199	57214	KIAA1199	AB033025	Hs.459088	15q24	-0.959588	-5.33997	-2.11126	0.395368	0.228257
java.awt.Color[r=255,g=255,b=255]	[F@758921	229534_at	ACOT4	122970	acyl-CoA thioesterase 4	AA046424	Hs.49433	14q24.3	-0.805335	-5.33551	-1.18105	0.221356	0.44319
java.awt.Color[r=255,g=255,b=255]	[F@cfbf89	205399_at	DCAMKL1	9201	doublecortin and CaM kinase-like 1	NM_004734	Hs.507755	13q13	-1.07043	-5.29731	-1.83873	0.347107	0.26795
java.awt.Color[r=255,g=255,b=255]	[F@35e59a	227896_at	BCCIP	56647	BRCA2 and CDKN1A interacting protein	AI373643	Hs.370292	10q26.1	-0.818954	-5.28489	-1.32672	0.251041	0.398338
java.awt.Color[r=255,g=255,b=255]	[F@128cff	236302_at	PPM1E	22843	protein phosphatase 1E (PP2C domain containing)	R40892	Hs.245044	17q22	-0.782155	-5.24173	-1.29789	0.247606	0.407414
java.awt.Color[r=255,g=255,b=255]	[F@98365d	209463_s_at	TAF12	6883	TAF12 RNA polymerase II, TATA box binding protein (TBP)-associated factor, 20kDa	D50544	Hs.530251	1p35.3	-1.00755	-5.23142	-1.56472	0.299101	0.348173
java.awt.Color[r=255,g=255,b=255]	[F@1ace3f0	1554741_s_at	KGFLP1	387628	NA	AF523265	Hs.439341	9p11.2	-1.54884	-5.21701	-1.49343	0.286262	0.348739
java.awt.Color[r=255,g=255,b=255]	[F@a8de6a	243818_at	NA	NA	NA	T96555	NA	NA	-0.766624	-5.19784	-1.00961	0.194237	0.495916
java.awt.Color[r=255,g=255,b=255]	[F@71cd74	228010_at	PPP2R2C	5522	protein phosphatase 2 (formerly 2A), regulatory subunit B (PR 52), gamma isoform	AI669212	Hs.479069	4p16.1	-0.817891	-5.17794	-1.08837	0.210193	0.472411
java.awt.Color[r=255,g=255,b=255]	[F@1143ef9	205016_at	TGFA	7039	transforming growth factor, alpha	NM_003236	Hs.170009	2p13	-1.07956	-5.10814	-1.18259	0.231511	0.444786
java.awt.Color[r=255,g=255,b=255]	[F@149e088	228915_at	DACH1	1602	dachshund homolog 1 (Drosophila)	AI650353	Hs.129452	13q22	-0.810434	-5.10712	-1.02845	0.201375	0.489607
java.awt.Color[r=255,g=255,b=255]	[F@1c02645	213620_s_at	ICAM2	3384	intercellular adhesion molecule 2	AA126728	Hs.431460	17q23-q25	-0.947227	-5.09989	-1.06099	0.208042	0.479155
java.awt.Color[r=255,g=255,b=255]	[F@16c5824	235489_at	RHOJ	57381	ras homolog gene family, member J	AI583530	Hs.525389	14q23.2	-0.785268	-5.0817	-1.05987	0.208566	0.47956
java.awt.Color[r=255,g=255,b=255]	[F@1595286	230076_at	FAM64A	54478	family with sequence similarity 64, member A	BF063164	Hs.404323	17p13.2	-0.802096	-5.04503	-1.10665	0.219355	0.4669
java.awt.Color[r=255,g=255,b=255]	[F@1c2bac5	229210_at	FLJ11712	79621	NA	AI025023	Hs.306291	13q14.3	-0.807425	-5.04084	-1.32948	0.263743	0.396223
java.awt.Color[r=255,g=255,b=255]	[F@17a5936	228360_at	LOC130576	130576	NA	BF060747	Hs.357567	2q23.2	-0.815495	-5.02098	-1.04359	0.207846	0.485362
java.awt.Color[r=255,g=255,b=255]	[F@489a85	266_s_at	CD24	934	CD24 antigen (small cell lung carcinoma cluster 4 antigen)	L33930	Hs.375108	6q21	-0.765256	-5.01649	-1.48958	0.296938	0.35668
java.awt.Color[r=255,g=255,b=255]	[F@1643068	226237_at	COL8A1	1295	collagen, type VIII, alpha 1	AL359062	Hs.134830	3q12.3	-0.837021	-5.01048	-0.944038	0.188413	0.52084
java.awt.Color[r=255,g=255,b=255]	[F@198af13	212636_at	QKI	9444	quaking homolog, KH domain RNA binding (mouse)	AL031781	Hs.510324	6q26-q27	-0.965015	-5.0073	-1.24713	0.249063	0.416473
java.awt.Color[r=255,g=255,b=255]	[F@4ef1ff	228450_at	PLEKHA7	144100	pleckstrin homology domain containing, family A member 7	AA758861	Hs.12332	11p15.1	-0.814629	-4.96697	-1.50446	0.302893	0.347736
java.awt.Color[r=255,g=255,b=255]	[F@bed741	213110_s_at	COL4A5	1287	collagen, type IV, alpha 5 (Alport syndrome)	AW052179	Hs.369089	Xq22	-0.956537	-4.94116	-1.50017	0.303608	0.351821
java.awt.Color[r=255,g=255,b=255]	[F@b1454e	209160_at	AKR1C3	8644	aldo-keto reductase family 1, member C3 (3-alpha hydroxysteroid dehydrogenase, type II)	AB018580	Hs.78183	10p15-p14	-1.01567	-4.9405	-1.1522	0.233215	0.452949
java.awt.Color[r=255,g=255,b=255]	[F@b58a7c	1563259_at	C14orf135	64430	chromosome 14 open reading frame 135	AK024838	Hs.509499	14q23.1	-1.36175	-4.93741	-1.18718	0.240446	0.441751
java.awt.Color[r=255,g=255,b=255]	[F@147461c	239823_at	NA	NA	NA	AW206286	NA	NA	-0.773728	-4.93151	-1.04062	0.211014	0.484073
java.awt.Color[r=255,g=255,b=255]	[F@19d9f6a	207325_x_at	MAGEA1	4100	melanoma antigen family A, 1 (directs expression of antigen MZ2-E)	NM_004988	Hs.72879	Xq28	-1.03897	-4.92488	-1.19248	0.242133	0.435583
java.awt.Color[r=255,g=255,b=255]	[F@14c2822	213992_at	COL4A6	1288	collagen, type IV, alpha 6	AI889941	Hs.145586	Xq22	-0.944137	-4.88414	-1.937	0.396589	0.251505
java.awt.Color[r=255,g=255,b=255]	[F@122b45d	219938_s_at	PSTPIP2	9050	proline-serine-threonine phosphatase interacting protein 2	NM_024430	Hs.567384	18q12	-0.896086	-4.88194	-1.09957	0.225232	0.469618
java.awt.Color[r=255,g=255,b=255]	[F@786483	201467_s_at	NQO1	1728	NAD(P)H dehydrogenase, quinone 1	AI039874	Hs.406515	16q22.1	-1.24708	-4.87906	-0.88895	0.182197	0.540492
java.awt.Color[r=255,g=255,b=255]	[F@13bc9e9	202350_s_at	MATN2	4147	matrilin 2	NM_002380	Hs.189445	8q22	-1.18582	-4.86999	-1.0062	0.206612	0.497409
java.awt.Color[r=255,g=255,b=255]	[F@1d4fc94	244663_at	NA	NA	NA	AI675336	NA	NA	-0.765518	-4.85798	-1.31244	0.270161	0.406869
java.awt.Color[r=255,g=255,b=255]	[F@14a3caf	214934_at	ATP9B	374868	ATPase, Class II, type 9B	AW411030	Hs.465475	18q23	-0.935938	-4.8493	-1.07189	0.221041	0.473586
java.awt.Color[r=255,g=255,b=255]	[F@f303b9	229050_s_at	MGC16037	84973	NA	AL533103	Hs.571555	9q34.3	-0.808699	-4.83908	-0.94261	0.194791	0.521154
java.awt.Color[r=255,g=255,b=255]	[F@15af58f	235940_at	C9orf64	84267	chromosome 9 open reading frame 64	AW983691	Hs.208914	9q21.32	-0.783029	-4.8366	-1.07198	0.221639	0.479023
java.awt.Color[r=255,g=255,b=255]	[F@12c81ac	209894_at	LEPR	3953	leptin receptor	U50748	Hs.23581	1p31	-0.997228	-4.82352	-1.1036	0.228796	0.467688
java.awt.Color[r=255,g=255,b=255]	[F@12d7a62	204540_at	EEF1A2	1917	eukaryotic translation elongation factor 1 alpha 2	NM_001958	Hs.433839	20q13.3	-1.0966	-4.81024	-1.41674	0.294525	0.372579
java.awt.Color[r=255,g=255,b=255]	[F@1415af5	243278_at	NA	NA	NA	AW291402	NA	NA	-0.767201	-4.79247	-1.42248	0.296816	0.380558
java.awt.Color[r=255,g=255,b=255]	[F@1a7345f	218717_s_at	LEPREL1	55214	leprecan-like 1	NM_018192	"c(""Hs.156723"", ""Hs.374191"")"	3q28	-0.910227	-4.7788	-0.928869	0.194373	0.524763
java.awt.Color[r=255,g=255,b=255]	[F@63e3a6	229801_at	C10orf47	254427	chromosome 10 open reading frame 47	AI640157	Hs.435775	10p14	-0.804263	-4.74347	-0.937936	0.197732	0.523819
java.awt.Color[r=255,g=255,b=255]	[F@d97ca2	229412_at	TBN	129685	taube nuss homolog (mouse)	AA641254	Hs.520122	6p21.1	-0.805787	-4.69652	-0.963686	0.205191	0.514399
java.awt.Color[r=255,g=255,b=255]	[F@1e81b3e	236075_s_at	ZNF232	7775	zinc finger protein 232	AI693543	Hs.279914	17p13-p12	-0.782837	-4.69584	-1.01389	0.215912	0.495902
java.awt.Color[r=255,g=255,b=255]	[F@169c5d0	203139_at	DAPK1	1612	death-associated protein kinase 1	NM_004938	Hs.380277	9q34.1	-1.14236	-4.69065	-0.886579	0.18901	0.540257
java.awt.Color[r=255,g=255,b=255]	[F@506f48	227609_at	EPSTI1	94240	epithelial stromal interaction 1 (breast)	AA633203	Hs.561949	13q13.3	-0.82159	-4.67472	-1.06995	0.228881	0.472808
java.awt.Color[r=255,g=255,b=255]	[F@1bb308c	201468_s_at	NQO1	1728	NAD(P)H dehydrogenase, quinone 1	NM_000903	Hs.406515	16q22.1	-1.24643	-4.67378	-0.895135	0.191523	0.537679
java.awt.Color[r=255,g=255,b=255]	[F@71ffae	222862_s_at	AK5	26289	adenylate kinase 5	BG169832	Hs.559718	1p31	-0.876169	-4.67332	-1.0605	0.226927	0.477405
java.awt.Color[r=255,g=255,b=255]	[F@147f7b5	221024_s_at	SLC2A10	81031	solute carrier family 2 (facilitated glucose transporter), member 10	NM_030777	Hs.305971	20q13.1	-0.89045	-4.6693	-1.36439	0.292205	0.387744
java.awt.Color[r=255,g=255,b=255]	[F@96f67a	201839_s_at	TACSTD1	4072	tumor-associated calcium signal transducer 1	NM_002354	Hs.692	2p21	-1.2144	-4.66621	-1.07674	0.230754	0.47844
java.awt.Color[r=255,g=255,b=255]	[F@df8274	204268_at	S100A2	6273	S100 calcium binding protein A2	NM_005978	Hs.516484	1q21	-1.10378	-4.66417	-1.01501	0.217619	0.495326
java.awt.Color[r=255,g=255,b=255]	[F@188944e	211434_s_at	CCRL2	9034	chemokine (C-C motif) receptor-like 2	AF015524	"c(""Hs.458436"", ""Hs.535713"")"	3p21	-0.981725	-4.64517	-0.825693	0.177753	0.563817
java.awt.Color[r=255,g=255,b=255]	[F@1683fd5	228716_at	THRB	7068	thyroid hormone receptor, beta (erythroblastic leukemia viral (v-erb-a) oncogene homolog 2, avian)	BG494007	Hs.187861	3p24.2	-0.812369	-4.63247	-0.998579	0.215561	0.499875
java.awt.Color[r=255,g=255,b=255]	[F@2431a4	223665_at	ARPM1	84517	NA	AB049117	Hs.135411	3q26.2	-0.864697	-4.62585	-1.00878	0.218074	0.496658
java.awt.Color[r=255,g=255,b=255]	[F@bcdff6	213249_at	FBXL7	23194	F-box and leucine-rich repeat protein 7	AU145127	Hs.433057	5p15.1	-0.953263	-4.58095	-1.19577	0.261031	0.433171
java.awt.Color[r=255,g=255,b=255]	[F@1a11bcb	204284_at	PPP1R3C	5507	protein phosphatase 1, regulatory (inhibitor) subunit 3C	N26005	Hs.303090	10q23-q24	-1.10279	-4.58093	-1.04045	0.227126	0.482654
java.awt.Color[r=255,g=255,b=255]	[F@11f16fd	208107_s_at	LOC81691	81691	NA	NM_030941	Hs.177926	16p12.2	-1.03153	-4.56036	-0.887706	0.194657	0.539202
java.awt.Color[r=255,g=255,b=255]	[F@97a72b	205891_at	ADORA2B	136	adenosine A2b receptor	NM_000676	Hs.167046	17p12-p11.2	-1.05633	-4.53062	-0.792413	0.174902	0.577919
java.awt.Color[r=255,g=255,b=255]	[F@6686e0	46947_at	GNL3L	54552	guanine nucleotide binding protein-like 3 (nucleolar)-like	T87245	Hs.522664	Xp11.22	-0.763084	-4.50576	-0.80173	0.177935	0.573879
java.awt.Color[r=255,g=255,b=255]	[F@172a164	222803_at	PRTFDC1	56952	phosphoribosyl transferase domain containing 1	AI871620	Hs.405619	10p12.1	-0.876796	-4.48887	-0.849916	0.189338	0.555803
java.awt.Color[r=255,g=255,b=255]	[F@69e109	228381_at	ATF7IP2	80063	activating transcription factor 7 interacting protein 2	AV716964	Hs.513343	16p13.13	-0.815208	-4.47758	-0.825358	0.184331	0.563654
java.awt.Color[r=255,g=255,b=255]	[F@110b0d0	224729_s_at	ATPAF1	64756	ATP synthase mitochondrial F1 complex assembly factor 1	AI653592	Hs.10964	1p33-p32.3	-0.857506	-4.45522	-0.848434	0.190436	0.554445
java.awt.Color[r=255,g=255,b=255]	[F@1ad7d54	202191_s_at	GAS7	8522	growth arrest-specific 7	BE439987	Hs.462214	17p13.1	-1.19505	-4.43594	-1.2977	0.292542	0.402443
java.awt.Color[r=255,g=255,b=255]	[F@1f282c4	208650_s_at	CD24	934	CD24 antigen (small cell lung carcinoma cluster 4 antigen)	BG327863	Hs.375108	6q21	-1.02823	-4.42499	-1.15578	0.261193	0.454916
java.awt.Color[r=255,g=255,b=255]	[F@dc49da	219654_at	PTPLA	9200	protein tyrosine phosphatase-like (proline instead of catalytic arginine), member A	NM_014241	Hs.114062	10p14-p13	-0.898537	-4.42439	-0.770299	0.174103	0.586566
java.awt.Color[r=255,g=255,b=255]	[F@18e561	207417_s_at	ZNF177	7730	zinc finger protein 177	NM_003451	Hs.172979	19p13.2	-1.03771	-4.42007	-1.12953	0.255546	0.456709
java.awt.Color[r=255,g=255,b=255]	[F@f7feb	213478_at	KIAA1026	23254	NA	AB028949	Hs.368823	1p36.21	-0.948774	-4.41457	-1.12851	0.255634	0.452645
java.awt.Color[r=255,g=255,b=255]	[F@162338c	210519_s_at	NQO1	1728	NAD(P)H dehydrogenase, quinone 1	BC000906	Hs.406515	16q22.1	-0.987323	-4.4062	-0.741541	0.168295	0.598183
java.awt.Color[r=255,g=255,b=255]	[F@14023e3	229450_at	IFIT3	3437	interferon-induced protein with tetratricopeptide repeats 3	AI075407	Hs.47338	10q24	-0.805695	-4.38673	-0.87707	0.199937	0.544746
java.awt.Color[r=255,g=255,b=255]	[F@b4f047	242218_at	PPARD	5467	peroxisome proliferative activated receptor, delta	AI201116	Hs.485196	6p21.2-p21.1	-0.770433	-4.36001	-0.894715	0.205209	0.53578
java.awt.Color[r=255,g=255,b=255]	[F@16f325d	209604_s_at	GATA3	2625	GATA binding protein 3	BC003070	Hs.524134	10p15	-1.00278	-4.35847	-0.988101	0.226708	0.500324
java.awt.Color[r=255,g=255,b=255]	[F@1598f2f	1559827_at	LOC401074	401074	NA	BC039495	Hs.528540	3p12.3	-1.38706	-4.34607	-0.857264	0.197251	0.552498
java.awt.Color[r=255,g=255,b=255]	[F@16ee25c	208986_at	TCF12	6938	transcription factor 12 (HTF4, helix-loop-helix transcription factors 4)	AL559478	Hs.511504	15q21	-1.02005	-4.33185	-0.880029	0.203153	0.544521
java.awt.Color[r=255,g=255,b=255]	[F@51187e	226269_at	GDAP1	54332	ganglioside-induced differentiation-associated protein 1	BF002104	Hs.168950	8q21.11	-0.836499	-4.3165	-0.881244	0.204157	0.544958
java.awt.Color[r=255,g=255,b=255]	[F@503a73	242476_at	NA	NA	NA	AI436356	NA	NA	-0.769406	-4.3141	-1.23859	0.287103	0.425745
java.awt.Color[r=255,g=255,b=255]	[F@1f1f7a1	203608_at	ALDH5A1	7915	aldehyde dehydrogenase 5 family, member A1 (succinate-semialdehyde dehydrogenase)	AL031230	Hs.371723	6p22.2-p22.3	-1.1232	-4.30236	-0.92236	0.214385	0.528492
java.awt.Color[r=255,g=255,b=255]	[F@1df83c1	224650_at	MAL2	114569	mal, T-cell differentiation protein 2	AL117612	Hs.201083	8q23	-0.858854	-4.30052	-1.33694	0.31088	0.395038
java.awt.Color[r=255,g=255,b=255]	[F@1e9f92c	224463_s_at	MGC13040	85016	NA	BC006128	Hs.98328	11q22.1	-0.861337	-4.29611	-1.26251	0.293874	0.426757
java.awt.Color[r=255,g=255,b=255]	[F@3bcc00	239574_at	ECHDC3	79746	enoyl Coenzyme A hydratase domain containing 3	AA894564	Hs.22242	10p14	-0.774173	-4.26005	-1.10896	0.260315	0.460463
java.awt.Color[r=255,g=255,b=255]	[F@a96199	211518_s_at	BMP4	652	bone morphogenetic protein 4	D30751	Hs.68879	14q22-q23	-0.981058	-4.25424	-1.20973	0.284359	0.436803
java.awt.Color[r=255,g=255,b=255]	[F@1972ec6	212372_at	MYH10	4628	myosin, heavy polypeptide 10, non-muscle	AK026977	Hs.16355	17p13	-0.971041	-4.23567	-0.689364	0.162752	0.619974
java.awt.Color[r=255,g=255,b=255]	[F@15f8d81	217564_s_at	CPS1	1373	carbamoyl-phosphate synthetase 1, mitochondrial	W80357	Hs.149252	2q35	-0.927527	-4.235	-1.16871	0.275966	0.444294
java.awt.Color[r=255,g=255,b=255]	[F@12c1da6	210367_s_at	PTGES	9536	prostaglandin E synthase	AF010316	Hs.146688	9q34.3	-0.990232	-4.23271	-1.39168	0.328793	0.376028
java.awt.Color[r=255,g=255,b=255]	[F@ea1373	1559964_at	FLJ38717	401261	NA	AK096036	Hs.485420	6p21.1	-1.38175	-4.21921	-0.998808	0.236729	0.497651
java.awt.Color[r=255,g=255,b=255]	[F@65e236	202990_at	PYGL	5836	"c(""phosphorylase, glycogen"", "" liver (Hers disease, glycogen storage disease type VI)"")"	NM_002863	Hs.282417	14q21-q22	-1.15101	-4.21742	-1.08617	0.257543	0.478498
java.awt.Color[r=255,g=255,b=255]	[F@195577e	213429_at	NA	NA	NA	AW025579	NA	NA	-0.949602	-4.21715	-0.910914	0.216002	0.532555
java.awt.Color[r=255,g=255,b=255]	[F@23a0c7	214136_at	NUDT13	25961	nudix (nucleoside diphosphate linked moiety X)-type motif 13	W80642	Hs.533657	10q22.1	-0.941886	-4.20967	-1.2272	0.291519	0.424315
java.awt.Color[r=255,g=255,b=255]	[F@764ffb	225681_at	CTHRC1	115908	collagen triple helix repeat containing 1	AA584310	Hs.405614	8q22.3	-0.843958	-4.20654	-0.965218	0.229456	0.51256
java.awt.Color[r=255,g=255,b=255]	[F@13778d1	229144_at	KIAA1026	23254	NA	AA989362	Hs.368823	1p36.21	-0.807905	-4.2026	-1.06239	0.252793	0.47579
java.awt.Color[r=255,g=255,b=255]	[F@6ae6ee	242561_at	IPO9	55705	importin 9	AW075415	Hs.497384	1q32.1	-0.768973	-4.20216	-0.860728	0.20483	0.551469
java.awt.Color[r=255,g=255,b=255]	[F@1fc423c	236358_at	NA	NA	NA	BF445865	NA	NA	-0.781866	-4.19992	-1.23718	0.294573	0.420462
java.awt.Color[r=255,g=255,b=255]	[F@1cdd3af	213975_s_at	LILRB1	10859	leukocyte immunoglobulin-like receptor, subfamily B (with TM and ITIM domains), member 1	AV711904	"c(""Hs.149924"", ""Hs.534393"")"	19q13.4	-0.944275	-4.17953	-1.13074	0.270543	0.455746
java.awt.Color[r=255,g=255,b=255]	[F@138da77	226170_at	EYA3	2140	eyes absent homolog 3 (Drosophila)	AA151838	"c(""Hs.185774"", ""Hs.469543"")"	1p36	-0.838146	-4.16891	-0.706475	0.169463	0.613047
java.awt.Color[r=255,g=255,b=255]	[F@fe1968	223554_s_at	RANGNRF	29098	NA	AF265205	Hs.408233	17p13	-0.866001	-4.16889	-0.772505	0.185302	0.585317
java.awt.Color[r=255,g=255,b=255]	[F@18e4de9	226259_at	EXOC6	54536	exocyst complex component 6	AL137438	Hs.292097	10q23.33	-0.836799	-4.16664	-0.700258	0.168063	0.615554
java.awt.Color[r=255,g=255,b=255]	[F@f7be5c	203571_s_at	C10orf116	10974	chromosome 10 open reading frame 116	NM_006829	Hs.74120	10q23.2	-1.12506	-4.15193	-1.08865	0.262204	0.475658
java.awt.Color[r=255,g=255,b=255]	[F@1993ad7	202982_s_at	ACOT2	10965	acyl-CoA thioesterase 2	NM_006821	Hs.446685	14q24.3	-1.15136	-4.1491	-0.76976	0.185525	0.586863
java.awt.Color[r=255,g=255,b=255]	[F@1844bd5	225541_at	RPL22L1	200916	ribosomal protein L22-like 1	BE274422	Hs.380933	3q26.2	-0.845455	-4.14775	-0.773165	0.186406	0.584675
java.awt.Color[r=255,g=255,b=255]	[F@52b709	204341_at	TRIM16	10626	tripartite motif-containing 16	NM_006470	Hs.462303	17p11.2	-1.10114	-4.14689	-0.842403	0.203141	0.556022
java.awt.Color[r=255,g=255,b=255]	[F@186f2c1	1563658_a_at	SYT9	143425	synaptotagmin IX	AK055003	Hs.177193	11p15.4	-1.36043	-4.13796	-1.14189	0.275956	0.455185
java.awt.Color[r=255,g=255,b=255]	[F@1e93b64	213309_at	PLCL2	23228	phospholipase C-like 2	AL117515	Hs.202010	3p24.3	-0.951947	-4.10796	-0.73888	0.179865	0.598887
java.awt.Color[r=255,g=255,b=255]	[F@d002af	230869_at	NA	NA	NA	H09780	NA	NA	-0.796674	-4.10792	-0.84695	0.206175	0.557171
java.awt.Color[r=255,g=255,b=255]	[F@1590bc3	213410_at	C10orf137	26098	chromosome 10 open reading frame 137	AL050102	Hs.468688	10q26.13-q26.2	-0.949756	-4.10375	-0.885083	0.215677	0.543797
java.awt.Color[r=255,g=255,b=255]	[F@159f113	203153_at	IFIT1	3434	interferon-induced protein with tetratricopeptide repeats 1	NM_001548	Hs.20315	10q25-q26	-1.14161	-4.10189	-0.920109	0.224313	0.529585
java.awt.Color[r=255,g=255,b=255]	[F@125ca87	219038_at	MORC4	79710	MORC family CW-type zinc finger 4	NM_024657	Hs.496544	Xq22.3	-0.905963	-4.09945	-0.727739	0.177521	0.603977
java.awt.Color[r=255,g=255,b=255]	[F@1846e76	228466_at	NA	NA	NA	AI150690	NA	NA	-0.814415	-4.09814	-0.806608	0.196823	0.570184
java.awt.Color[r=255,g=255,b=255]	[F@cc6d16	220265_at	GPR107	57720	G protein-coupled receptor 107	NM_020960	"c(""Hs.512461"", ""Hs.585306"")"	9q34.11	-0.893578	-4.09278	-1.21405	0.296631	0.425886
java.awt.Color[r=255,g=255,b=255]	[F@45cb35	207388_s_at	PTGES	9536	prostaglandin E synthase	NM_004878	Hs.146688	9q34.3	-1.0382	-4.09093	-0.949476	0.232093	0.518964
java.awt.Color[r=255,g=255,b=255]	[F@1c35d08	223308_s_at	WDR5	11091	WD repeat domain 5	AL521101	Hs.397638	9q34	-0.869968	-4.08356	-0.850198	0.2082	0.556421
java.awt.Color[r=255,g=255,b=255]	[F@1aa7f18	238906_s_at	RHOJ	57381	ras homolog gene family, member J	BE218803	Hs.525389	14q23.2	-0.776179	-4.0723	-0.859192	0.210984	0.550929
java.awt.Color[r=255,g=255,b=255]	[F@9f1ea6	219501_at	RP11-301I17.1	55068	NA	NM_017993	Hs.128258	13q14.11	-0.900077	-4.06974	-0.971463	0.238704	0.508924
java.awt.Color[r=255,g=255,b=255]	[F@76ba3	1554789_a_at	PDE8B	8622	phosphodiesterase 8B	AB085825	Hs.584830	5q14.1	-1.54034	-4.06267	-0.911821	0.224439	0.528338
java.awt.Color[r=255,g=255,b=255]	[F@16b4776	228347_at	SIX1	6495	sine oculis homeobox homolog 1 (Drosophila)	N79004	Hs.54416	14q23.1	-0.815584	-4.04982	-0.791641	0.195475	0.578278
java.awt.Color[r=255,g=255,b=255]	[F@1a9b8fc	211959_at	IGFBP5	3488	insulin-like growth factor binding protein 5	AW007532	"c(""Hs.321204"", ""Hs.369982"")"	2q33-q36	-0.977056	-4.04708	-1.19315	0.294817	0.42674
java.awt.Color[r=255,g=255,b=255]	[F@169fc41	219345_at	BOLA1	51027	bolA-like 1 (E. coli)	NM_016074	Hs.13880	1p36.13-q31.3	-0.902084	-4.04394	-0.937397	0.231803	0.520709
java.awt.Color[r=255,g=255,b=255]	[F@dec0fc	226125_at	SLC9A3	6550	solute carrier family 9 (sodium/hydrogen exchanger), member 3	BF346665	Hs.535801	5p15.3	-0.838486	-4.01907	-0.778357	0.193666	0.583325
java.awt.Color[r=255,g=255,b=255]	[F@1456fa6	209200_at	MEF2C	4208	MADS box transcription enhancer factor 2, polypeptide C (myocyte enhancer factor 2C)	AL536517	"c(""Hs.130138"", ""Hs.444409"")"	5q14	-1.01431	-4.0152	-0.772468	0.192386	0.584389
java.awt.Color[r=255,g=255,b=255]	[F@16748aa	203466_at	MPV17	4358	MpV17 transgene, murine homolog, glomerulosclerosis	NM_002437	Hs.75659	2p23-p21	-1.12996	-4.00455	-0.801464	0.200138	0.572684
java.awt.Color[r=255,g=255,b=255]	[F@1082f33	204920_at	CPS1	1373	carbamoyl-phosphate synthetase 1, mitochondrial	AF154830	Hs.149252	2q35	-1.0843	-3.99326	-1.27228	0.318606	0.416269
java.awt.Color[r=255,g=255,b=255]	[F@161d24e	243491_at	NA	NA	NA	AW993257	NA	NA	-0.766934	-3.98647	-0.854219	0.214279	0.555267
java.awt.Color[r=255,g=255,b=255]	[F@1ffa71b	228640_at	PCDH7	5099	BH-protocadherin (brain-heart)	BE644809	Hs.479439	4p15	-0.813135	-3.98149	-0.91805	0.230579	0.531298
java.awt.Color[r=255,g=255,b=255]	[F@269bd6	232254_at	FBXO25	26260	F-box protein 25	AI953354	Hs.438454	8p23.3|tdb9938	-0.791172	-3.98072	-0.998857	0.250924	0.497273
java.awt.Color[r=255,g=255,b=255]	[F@334456	203595_s_at	IFIT5	24138	interferon-induced protein with tetratricopeptide repeats 5	N47725	Hs.252839	10q23.31	-1.12426	-3.96703	-0.714136	0.180018	0.60982
java.awt.Color[r=255,g=255,b=255]	[F@15b003c	229670_at	NA	NA	NA	BF056369	NA	NA	-0.804661	-3.96417	-0.874466	0.220593	0.543797
java.awt.Color[r=255,g=255,b=255]	[F@152beb3	39817_s_at	C6orf108	10591	chromosome 6 open reading frame 108	AF040105	Hs.109752	6p21.1	-0.763587	-3.96214	-0.805339	0.203259	0.573013
java.awt.Color[r=255,g=255,b=255]	[F@1567264	235029_at	SLD5	84296	NA	H52284	Hs.521557	8p11.21	-0.787113	-3.95502	-0.867921	0.219448	0.549719
java.awt.Color[r=255,g=255,b=255]	[F@171976c	224519_at	LOC441422	441422	NA	BC006438	NA	9p11.2	-0.860352	-3.94617	-0.837812	0.21231	0.562641
java.awt.Color[r=255,g=255,b=255]	[F@c42bde	1552721_a_at	FGF1	2246	fibroblast growth factor 1 (acidic)	NM_033136	Hs.483635	5q31	-1.81745	-3.92929	-1.32483	0.337168	0.399144
java.awt.Color[r=255,g=255,b=255]	[F@fb1d3	205111_s_at	PLCE1	51196	phospholipase C, epsilon 1	NM_016341	Hs.549158	10q23	-1.07626	-3.92637	-0.886069	0.225671	0.542855
java.awt.Color[r=255,g=255,b=255]	[F@7c30e4	209459_s_at	ABAT	18	4-aminobutyrate aminotransferase	AF237813	Hs.336768	16p13.2	-1.00812	-3.92104	-1.17286	0.29912	0.435951
java.awt.Color[r=255,g=255,b=255]	[F@1090db0	202083_s_at	SEC14L1	6397	SEC14-like 1 (S. cerevisiae)	AI017770	Hs.464184	17q25.1-17q25.2	-1.19952	-3.9178	-0.737821	0.188325	0.599208
java.awt.Color[r=255,g=255,b=255]	[F@6e5b94	205117_at	FGF1	2246	fibroblast growth factor 1 (acidic)	X59065	Hs.483635	5q31	-1.07562	-3.90991	-0.988856	0.25291	0.503827
java.awt.Color[r=255,g=255,b=255]	[F@122fbe3	235085_at	DKFZp761P0423	157285	NA	BF739767	Hs.29068	8p23.1	-0.78692	-3.90176	-0.775626	0.198789	0.583224
java.awt.Color[r=255,g=255,b=255]	[F@3e0133	1558662_s_at	BANK1	55024	B-cell scaffold protein with ankyrin repeats 1	BG200452	Hs.480400	4q24	-1.41764	-3.90156	-0.885842	0.227048	0.539771
java.awt.Color[r=255,g=255,b=255]	[F@1abe5c9	203148_s_at	TRIM14	9830	tripartite motif-containing 14	NM_014788	Hs.555909	9q22.33	-1.14193	-3.89966	-0.717669	0.184034	0.607424
java.awt.Color[r=255,g=255,b=255]	[F@12fbf53	223501_at	TNFSF13B	10673	tumor necrosis factor (ligand) superfamily, member 13b	AW151360	Hs.525157	13q32-34	-0.866883	-3.89694	-0.963507	0.247247	0.507842
java.awt.Color[r=255,g=255,b=255]	[F@14cb476	207303_at	PDE1C	5137	phosphodiesterase 1C, calmodulin-dependent 70kDa	NM_005020	Hs.487897	7p15.1-p14.3	-1.03925	-3.89294	-0.768656	0.197448	0.587518
java.awt.Color[r=255,g=255,b=255]	[F@1e51c35	1565454_at	RP11-167P23.2	139629	NA	AJ318895	Hs.381355	Xp11.21	-1.35388	-3.89275	-0.972549	0.249836	0.514401
java.awt.Color[r=255,g=255,b=255]	[F@1a0216d	205130_at	RAGE	5891	renal tumor antigen	NM_014226	Hs.104119	14q32	-1.07534	-3.88897	-0.734298	0.188816	0.600981
java.awt.Color[r=255,g=255,b=255]	[F@1a1de2d	209603_at	GATA3	2625	GATA binding protein 3	AI796169	Hs.524134	10p15	-1.00302	-3.87439	-1.05605	0.272571	0.477425
java.awt.Color[r=255,g=255,b=255]	[F@11c22eb	223502_s_at	TNFSF13B	10673	tumor necrosis factor (ligand) superfamily, member 13b	AF134715	Hs.525157	13q32-34	-0.866787	-3.86126	-1.06393	0.275539	0.479293
java.awt.Color[r=255,g=255,b=255]	[F@998f89	222781_s_at	C9orf40	55071	chromosome 9 open reading frame 40	BF590861	Hs.532296	9q21.13	-0.877027	-3.85086	-0.767952	0.199424	0.588589
java.awt.Color[r=255,g=255,b=255]	[F@5a607e	223467_at	RASD1	51655	RAS, dexamethasone-induced 1	AF069506	Hs.25829	17p11.2	-0.867978	-3.85063	-0.843677	0.219101	0.556519
java.awt.Color[r=255,g=255,b=255]	[F@1b9862e	206504_at	CYP24A1	1591	cytochrome P450, family 24, subfamily A, polypeptide 1	NM_000782	Hs.89663	20q13	-1.04827	-3.84757	-0.729368	0.189566	0.603303
java.awt.Color[r=255,g=255,b=255]	[F@1bce108	242915_at	ZNF682	91120	zinc finger protein 682	AA603590	Hs.306298	19p12	-0.768158	-3.84666	-0.746261	0.194002	0.598027
java.awt.Color[r=255,g=255,b=255]	[F@1fbd431	227444_at	ARMCX4	158947	armadillo repeat containing, X-linked 4	AW519141	"c(""Hs.399873"", ""Hs.589478"")"	Xq22.1	-0.823453	-3.84607	-0.970398	0.252309	0.511764
java.awt.Color[r=255,g=255,b=255]	[F@771ee0	1554960_at	C1orf110	339512	chromosome 1 open reading frame 110	BC040018	Hs.407631	1q23.3	-0.633206	-3.84359	-1.28443	0.334176	0.420153
java.awt.Color[r=255,g=255,b=255]	[F@18679b6	205229_s_at	COCH	1690	coagulation factor C homolog, cochlin (Limulus polyphemus)	AA669336	"c(""Hs.21016"", ""Hs.433529"")"	14q12-q13	-1.0735	-3.84141	-0.953318	0.248168	0.518217
java.awt.Color[r=255,g=255,b=255]	[F@16e7aaf	204967_at	APXL	357	apical protein-like (Xenopus laevis)	NM_001649	Hs.567236	Xp22.3	-1.08161	-3.83903	-1.08827	0.283475	0.475501
java.awt.Color[r=255,g=255,b=255]	[F@f361ef	225293_at	COL27A1	85301	collagen, type XXVII, alpha 1	AK021957	Hs.494892	9q32	-0.848795	-3.8333	-0.807761	0.210722	0.571359
java.awt.Color[r=255,g=255,b=255]	[F@7facf	225180_at	TTC14	151613	tetratricopeptide repeat domain 14	AL040341	Hs.43213	3q26.33	-0.850635	-3.82821	-0.867771	0.226678	0.550977
java.awt.Color[r=255,g=255,b=255]	[F@ca73f0	218526_s_at	RANGNRF	29098	NA	NM_014185	Hs.408233	17p13	-0.914587	-3.81018	-0.786935	0.206535	0.578498
java.awt.Color[r=255,g=255,b=255]	[F@ebd1c4	209772_s_at	CD24	934	CD24 antigen (small cell lung carcinoma cluster 4 antigen)	X69397	Hs.375108	6q21	-0.998699	-3.79304	-0.724894	0.191111	0.603857
java.awt.Color[r=255,g=255,b=255]	[F@1a23cef	212872_s_at	TRFP	9477	Trf (TATA binding protein-related factor)-proximal homolog (Drosophila)	AK023092	Hs.278434	6p21.1	-0.96149	-3.77761	-0.788384	0.208699	0.581368
java.awt.Color[r=255,g=255,b=255]	[F@1671d6	219778_at	ZFPM2	23414	zinc finger protein, multitype 2	NM_012082	Hs.431009	8q23	-0.897152	-3.76737	-0.835617	0.221804	0.558574
java.awt.Color[r=255,g=255,b=255]	[F@1ccc517	205552_s_at	OAS1	4938	2',5'-oligoadenylate synthetase 1, 40/46kDa	NM_002534	Hs.524760	12q24.1	-1.06594	-3.76408	-0.827217	0.219766	0.563959
java.awt.Color[r=255,g=255,b=255]	[F@1b1521b	59644_at	BMP2K	55589	BMP2 inducible kinase	AI735391	Hs.146551	4q21.21	-0.762157	-3.76302	-0.726076	0.19295	0.605822
java.awt.Color[r=255,g=255,b=255]	[F@1165386	201847_at	LIPA	3988	lipase A, lysosomal acid, cholesterol esterase (Wolman disease)	NM_000235	Hs.127445	10q23.2-q23.3	-1.21382	-3.7581	-0.713239	0.189787	0.60852
java.awt.Color[r=255,g=255,b=255]	[F@ab16f3	227568_at	HECTD2	143279	HECT domain containing 2	AF131793	Hs.567695	10q23.32	0.221939	-3.75755	-0.728287	0.19382	0.604303
java.awt.Color[r=255,g=255,b=255]	[F@130974c	204747_at	IFIT3	3437	interferon-induced protein with tetratricopeptide repeats 3	NM_001549	Hs.47338	10q24	-1.08868	-3.74862	-0.799402	0.213253	0.574344
java.awt.Color[r=255,g=255,b=255]	[F@9a2bfb	214255_at	ATP10A	57194	ATPase, Class V, type 10A	N35112	Hs.128041	15q11.2	-0.940783	-3.7473	-0.820305	0.218905	0.566442
java.awt.Color[r=255,g=255,b=255]	[F@141c44d	228608_at	VGCNL1	259232	voltage gated channel like 1	N49852	Hs.525146	13q32.3	-0.813442	-3.74524	-0.966156	0.257969	0.512471
java.awt.Color[r=255,g=255,b=255]	[F@1c35a58	1553690_at	SGOL1	151648	shugoshin-like 1 (S. pombe)	NM_138484	Hs.105153	3p24.3	-1.67401	-3.74247	-0.792687	0.211808	0.577123
java.awt.Color[r=255,g=255,b=255]	[F@74385b	227094_at	DHTKD1	55526	dehydrogenase E1 and transketolase domain containing 1	AI934407	Hs.104980	10p14	-0.828165	-3.74045	-0.720405	0.192599	0.608552
java.awt.Color[r=255,g=255,b=255]	[F@152165d	1552365_at	SCIN	85477	scinderin	NM_033128	Hs.326941	7p21.3	-1.9516	-3.73628	-0.814572	0.218017	0.567227
java.awt.Color[r=255,g=255,b=255]	[F@5cddd6	214356_s_at	KIAA0368	23392	KIAA0368	AI272899	Hs.368255	9q31.3	-0.939771	-3.73434	-0.694532	0.185985	0.619279
java.awt.Color[r=255,g=255,b=255]	[F@1aa5fdf	221261_x_at	MAGED4	81557	melanoma antigen family D, 4	NM_030801	Hs.522650	NA	-0.88965	-3.72769	-0.933158	0.250332	0.517597
java.awt.Color[r=255,g=255,b=255]	[F@7d1c51	204238_s_at	C6orf108	10591	chromosome 6 open reading frame 108	NM_006443	Hs.109752	6p21.1	-1.10408	-3.72068	-0.89587	0.240781	0.54255
java.awt.Color[r=255,g=255,b=255]	[F@12e1bfd	226189_at	ITGB8	3696	integrin, beta 8	BF513121	Hs.285724	7p15.3	-0.837812	-3.72006	-1.1109	0.298623	0.469811
java.awt.Color[r=255,g=255,b=255]	[F@134cb23	218918_at	MAN1C1	57134	mannosidase, alpha, class 1C, member 1	NM_020379	Hs.197043	1p35	-0.907955	-3.71217	-1.11176	0.29949	0.457598
java.awt.Color[r=255,g=255,b=255]	[F@9b223d	219014_at	PLAC8	51316	placenta-specific 8	NM_016619	Hs.546392	4q21.22	-0.906393	-3.70683	-0.77162	0.208161	0.588046
java.awt.Color[r=255,g=255,b=255]	[F@242ceb	238480_at	C18orf17	125488	chromosome 18 open reading frame 17	AI871745	Hs.128576	18q11.2	-0.778088	-3.70324	-0.657673	0.177594	0.634717
java.awt.Color[r=255,g=255,b=255]	[F@1de2fe1	203791_at	DMXL1	1657	Dmx-like 1	NM_005509	Hs.181042	5q22	-0.258082	-3.69899	-0.896744	0.242429	0.540022
java.awt.Color[r=255,g=255,b=255]	[F@c6916a	209709_s_at	HMMR	3161	hyaluronan-mediated motility receptor (RHAMM)	U29343	Hs.72550	5q33.2-qter	-1.00062	-3.69413	-0.726416	0.196641	0.604713
java.awt.Color[r=255,g=255,b=255]	[F@1bddf45	218676_s_at	PCTP	58488	phosphatidylcholine transfer protein	NM_021213	Hs.285218	17q21-q24	-0.911069	-3.68846	-0.614627	0.166635	0.653113
java.awt.Color[r=255,g=255,b=255]	[F@d7f82d	207165_at	HMMR	3161	hyaluronan-mediated motility receptor (RHAMM)	NM_012485	Hs.72550	5q33.2-qter	-1.04032	-3.68638	-0.822624	0.223152	0.562956
java.awt.Color[r=255,g=255,b=255]	[F@846b31	242346_x_at	NA	NA	NA	BF222929	NA	NA	-0.770006	-3.68629	-1.00684	0.273132	0.502753
java.awt.Color[r=255,g=255,b=255]	[F@8bec0a	204972_at	OAS2	4939	2'-5'-oligoadenylate synthetase 2, 69/71kDa	NM_016817	Hs.584785	12q24.2	-1.08135	-3.68561	-1.13163	0.30704	0.444965
java.awt.Color[r=255,g=255,b=255]	[F@1a55f69	235201_at	NA	NA	NA	AW167727	NA	NA	-0.786275	-3.68138	-0.889876	0.241723	0.541138
java.awt.Color[r=255,g=255,b=255]	[F@a2d720	221564_at	PRMT2	3275	protein arginine methyltransferase 2	AL570294	Hs.154163	21q22.3	-0.888221	-3.67628	-0.737525	0.200617	0.600376
java.awt.Color[r=255,g=255,b=255]	[F@100e526	209598_at	PNMA2	10687	paraneoplastic antigen MA2	AB020690	Hs.521466	8p21.2	-1.00336	-3.67062	-1.10878	0.302068	0.478463
java.awt.Color[r=255,g=255,b=255]	[F@aab1b0	213228_at	PDE8B	8622	phosphodiesterase 8B	AK023913	Hs.584830	5q14.1	-0.953736	-3.66931	-0.938097	0.25566	0.518791
java.awt.Color[r=255,g=255,b=255]	[F@1a9f3db	203436_at	RPP30	10556	ribonuclease P/MRP 30kDa subunit	NM_006413	Hs.139120	10q23.31	-1.13149	-3.6586	-0.649301	0.177473	0.637207
java.awt.Color[r=255,g=255,b=255]	[F@1c23f99	226069_at	PRICKLE1	144165	prickle-like 1 (Drosophila)	AA404269	Hs.524348	12q12	-0.839237	-3.65371	-0.838232	0.229419	0.558485
java.awt.Color[r=255,g=255,b=255]	[F@1f5cdd2	222760_at	ZNF703	80139	zinc finger protein 703	BG290193	Hs.288042	8p12	-0.877623	-3.65182	-0.941985	0.257949	0.524603
java.awt.Color[r=255,g=255,b=255]	[F@dfd62d	235803_at	CRLF3	51379	cytokine receptor-like factor 3	AA843122	Hs.370168	17q11.2	-0.783677	-3.64823	-0.981516	0.269039	0.51101
java.awt.Color[r=255,g=255,b=255]	[F@a2c606	208651_x_at	CD24	934	CD24 antigen (small cell lung carcinoma cluster 4 antigen)	M58664	Hs.375108	6q21	-1.028	-3.64585	-0.967557	0.265386	0.509638
java.awt.Color[r=255,g=255,b=255]	[F@f80afc	204108_at	NFYA	4800	nuclear transcription factor Y, alpha	AL031778	Hs.10441	6p21.3	-1.10784	-3.64177	-0.863422	0.237089	0.553434
java.awt.Color[r=255,g=255,b=255]	[F@1a6c56c	215532_x_at	ZNF492	57615	zinc finger protein 492	AB040906	Hs.232108	19p12	-0.932866	-3.63769	-1.02378	0.281435	0.488088
java.awt.Color[r=255,g=255,b=255]	[F@150044b	205259_at	NR3C2	4306	nuclear receptor subfamily 3, group C, member 2	NM_000901	Hs.163924	4q31.1	-1.07265	-3.6332	-0.822297	0.226328	0.56833
java.awt.Color[r=255,g=255,b=255]	[F@1f86211	204683_at	ICAM2	3384	intercellular adhesion molecule 2	NM_000873	Hs.431460	17q23-q25	-1.09057	-3.6296	-0.740741	0.204083	0.598255
java.awt.Color[r=255,g=255,b=255]	[F@1df22f8	221973_at	NA	NA	NA	AI983904	NA	NA	-0.883828	-3.62508	-0.717629	0.197962	0.607586
java.awt.Color[r=255,g=255,b=255]	[F@e91eca	236079_at	DKFZp667E0512	202025	NA	AA649070	Hs.570809	4p16.1	-0.782752	-3.62385	-0.839543	0.231672	0.562582
java.awt.Color[r=255,g=255,b=255]	[F@10e3340	223908_at	HDAC8	55869	histone deacetylase 8	AF212246	Hs.310536	Xq13	-0.863132	-3.61725	-0.906008	0.250468	0.531722
java.awt.Color[r=255,g=255,b=255]	[F@10a209a	235921_at	NA	NA	NA	AI761207	NA	NA	-0.783235	-3.61386	-0.995737	0.275533	0.502531
java.awt.Color[r=255,g=255,b=255]	[F@19c0621	213882_at	TM2D1	83941	TM2 domain containing 1	AA012917	Hs.276876	1p31.3	-0.944937	-3.60663	-1.00055	0.27742	0.505222
java.awt.Color[r=255,g=255,b=255]	[F@1d750d6	213370_s_at	SFMBT1	51460	Scm-like with four mbt domains 1	BF057298	Hs.343679	3p21.1	-0.950082	-3.60479	-0.595724	0.165259	0.661596
java.awt.Color[r=255,g=255,b=255]	[F@1bbfa5f	202746_at	ITM2A	9452	integral membrane protein 2A	AL021786	Hs.17109	Xq13.3-Xq21.2	-1.16163	-3.60332	-1.09095	0.302762	0.479998
java.awt.Color[r=255,g=255,b=255]	[F@18116c2	231517_at	ZYG11A	440590	zyg-11 homolog A (C. elegans)	AW243917	Hs.105268	1p32.3	-0.794352	-3.60186	-0.7883	0.218859	0.583023
java.awt.Color[r=255,g=255,b=255]	[F@f7a19d	235919_at	NA	NA	NA	AA227879	NA	NA	-0.783313	-3.60075	-0.663451	0.184254	0.631876
java.awt.Color[r=255,g=255,b=255]	[F@1731fb5	227699_at	C14orf149	112849	chromosome 14 open reading frame 149	BF511003	"c(""Hs.29706"", ""Hs.371808"")"	14q23.1	-0.82059	-3.59908	-0.823001	0.22867	0.565493
java.awt.Color[r=255,g=255,b=255]	[F@1526146	205623_at	ALDH3A1	218	aldehyde dehydrogenase 3 family, memberA1	NM_000691	Hs.531682	17p11.2	-1.06294	-3.59026	-0.922316	0.256894	0.527774
java.awt.Color[r=255,g=255,b=255]	[F@ce4c28	225877_at	TYSND1	219743	trypsin domain containing 1	BG389635	Hs.533655	10q22.1	-0.841697	-3.58369	-0.722486	0.201604	0.607033
java.awt.Color[r=255,g=255,b=255]	[F@1f0f725	208017_s_at	MCF2	4168	MCF.2 cell line derived transforming sequence	NM_005369	Hs.387262	Xq27	-1.03224	-3.57656	-0.817837	0.228666	0.564803
java.awt.Color[r=255,g=255,b=255]	[F@4bdf59	206761_at	CD96	10225	CD96 antigen	NM_005816	"c(""Hs.142023"", ""Hs.558059"")"	3q13.13-q13.2	-1.04493	-3.57425	-0.957392	0.267858	0.507501
java.awt.Color[r=255,g=255,b=255]	[F@65c187	210212_x_at	MTCP1	4515	mature T-cell proliferation 1	BC002600	Hs.6917	Xq28	-0.991884	-3.57357	-0.88966	0.248955	0.545663
java.awt.Color[r=255,g=255,b=255]	[F@f67baf	203304_at	BAMBI	25805	BMP and activin membrane-bound inhibitor homolog (Xenopus laevis)	NM_012342	Hs.533336	10p12.3-p11.2	-1.13638	-3.56983	-0.730956	0.20476	0.602428
java.awt.Color[r=255,g=255,b=255]	[F@b3f3cb	221002_s_at	TSPAN14	81619	tetraspanin 14	NM_030927	Hs.568777	10q23.1	-0.890687	-3.5693	-0.729614	0.204414	0.602295
java.awt.Color[r=255,g=255,b=255]	[F@e24a93	226829_at	KIAA1914	84632	KIAA1914	AW138743	Hs.501106	10q25.3	-0.830545	-3.56693	-0.963243	0.270048	0.509757
java.awt.Color[r=255,g=255,b=255]	[F@6dd9f1	209909_s_at	TGFB2	7042	transforming growth factor, beta 2	M19154	Hs.133379	1q41	-0.997035	-3.56532	-0.9528	0.267241	0.522501
java.awt.Color[r=255,g=255,b=255]	[F@101ee90	231839_at	2'-PDE	201626	NA	BF675750	Hs.151293	3p14.3	-0.793215	-3.56393	-0.678085	0.190263	0.626608
java.awt.Color[r=255,g=255,b=255]	[F@4b7fd0	230664_at	MGC39900	286527	NA	H09657	Hs.496530	Xq22.2	-0.797806	-3.56015	-0.771628	0.21674	0.58854
java.awt.Color[r=255,g=255,b=255]	[F@f70058	1552977_a_at	TNRC5	10695	trinucleotide repeat containing 5	NM_006586	Hs.414099	6pter-p12.1	-1.72985	-3.5547	-0.809423	0.227705	0.571539
java.awt.Color[r=255,g=255,b=255]	[F@c5e966	217931_at	TNRC5	10695	trinucleotide repeat containing 5	BC004423	Hs.414099	6pter-p12.1	-0.923125	-3.54107	-0.758579	0.214223	0.588113
java.awt.Color[r=255,g=255,b=255]	[F@6fa00	209487_at	RBPMS	11030	RNA binding protein with multiple splicing	D84109	Hs.334587	8p12-p11	-1.00647	-3.53427	-0.87347	0.247143	0.544393
java.awt.Color[r=255,g=255,b=255]	[F@136ae6f	244165_at	C10orf18	54906	chromosome 10 open reading frame 18	AI809511	Hs.432548	10p15.1	-0.766037	-3.5308	-0.711711	0.201572	0.609993
java.awt.Color[r=255,g=255,b=255]	[F@1af9511	226701_at	GJA5	2702	gap junction protein, alpha 5, 40kDa (connexin 40)	AI692880	Hs.447968	1q21.1	-0.831937	-3.5285	-1.07997	0.306071	0.479424
java.awt.Color[r=255,g=255,b=255]	[F@4ac1db	220104_at	ZC3HAV1	56829	zinc finger CCCH-type, antiviral 1	NM_020119	Hs.133512	7q34	0.0713957	-3.52839	-1.05802	0.299859	0.477048
java.awt.Color[r=255,g=255,b=255]	[F@159e328	211742_s_at	EVI2B	2124	ecotropic viral integration site 2B	BC005926	Hs.5509	17q11.2	-0.978852	-3.52702	-0.760537	0.215632	0.591882
java.awt.Color[r=255,g=255,b=255]	[F@1de663a	224436_s_at	NIPSNAP3A	25934	nipsnap homolog 3A (C. elegans)	BC005935	Hs.530275	9q31.1	-0.861797	-3.52098	-0.91237	0.259124	0.537756
java.awt.Color[r=255,g=255,b=255]	[F@be72cd	221699_s_at	DDX50	79009	DEAD (Asp-Glu-Ala-Asp) box polypeptide 50	AF334103	Hs.522984	10q21.3	-0.88703	-3.52037	-0.573336	0.162862	0.672005
java.awt.Color[r=255,g=255,b=255]	[F@dc2d18	204897_at	PTGER4	5734	prostaglandin E receptor 4 (subtype EP4)	AA897516	Hs.199248	5p13.1	-1.08492	-3.5102	-0.840084	0.239327	0.559149
java.awt.Color[r=255,g=255,b=255]	[F@e6c848	212927_at	SMC5L1	23137	SMC5 structural maintenance of chromosomes 5-like 1 (yeast)	AB011166	Hs.534189	9q21.11	-0.95991	-3.50963	-0.841376	0.239733	0.561008
java.awt.Color[r=255,g=255,b=255]	[F@8d9858	1555878_at	RPS24	6229	ribosomal protein S24	AK094613	Hs.356794	10q22-q23	-1.48851	-3.50906	-0.773586	0.220454	0.586984
java.awt.Color[r=255,g=255,b=255]	[F@146b39e	1556190_s_at	NA	NA	NA	AK056897	NA	NA	-0.587903	-3.5083	-1.03926	0.296229	0.490959
java.awt.Color[r=255,g=255,b=255]	[F@25ef03	218943_s_at	DDX58	23586	DEAD (Asp-Glu-Ala-Asp) box polypeptide 58	NM_014314	"c(""Hs.190622"", ""Hs.584941"")"	9p12	-0.907407	-3.5061	-0.836691	0.238639	0.561022
java.awt.Color[r=255,g=255,b=255]	[F@fbdc47	201980_s_at	RSU1	6251	Ras suppressor protein 1	NM_012425	Hs.524161	10p13	-1.20613	-3.50299	-0.703728	0.200893	0.614098
java.awt.Color[r=255,g=255,b=255]	[F@10db98	225807_at	JUB	84962	jub, ajuba homolog (Xenopus laevis)	AK025567	Hs.584994	14q11.2	-0.842241	-3.50246	-0.803726	0.229475	0.572279
java.awt.Color[r=255,g=255,b=255]	[F@d44607	37577_at	ARHGAP19	84986	Rho GTPase activating protein 19	U79256	Hs.80305	10q24.1	-0.764243	-3.50134	-0.73704	0.210502	0.596994
java.awt.Color[r=255,g=255,b=255]	[F@15aeb69	205521_at	ENDOGL1	9941	endonuclease G-like 1	BF511976	Hs.517897	3p21.3	-1.06735	-3.49942	-0.629711	0.179947	0.645935
java.awt.Color[r=255,g=255,b=255]	[F@11b0b21	220445_s_at	CSAG2	9598	CSAG family, member 2	NM_004909	Hs.522810	Xq28	-0.892771	-3.49719	-0.819624	0.234366	0.564546
java.awt.Color[r=255,g=255,b=255]	[F@173ca41	219765_at	ZNF329	79673	zinc finger protein 329	NM_024620	"c(""Hs.155959"", ""Hs.458377"", ""Hs.588551"")"	19q13.43	-0.897286	-3.4964	-0.711296	0.203437	0.609279
java.awt.Color[r=255,g=255,b=255]	[F@1095256	238905_at	RHOJ	57381	ras homolog gene family, member J	BE218803	Hs.525389	14q23.2	-0.776264	-3.49429	-0.764776	0.218864	0.590698
java.awt.Color[r=255,g=255,b=255]	[F@130e13d	213745_at	ATRNL1	26033	attractin-like 1	AW151108	Hs.501127	10q26	-0.945924	-3.49393	-0.920455	0.263444	0.519503
java.awt.Color[r=255,g=255,b=255]	[F@1db6b9	1557293_at	LOC440993	440993	NA	CA418406	Hs.166271	3q29	-1.44953	-3.49227	-0.792748	0.227001	0.578423
java.awt.Color[r=255,g=255,b=255]	[F@1b14e79	1554915_a_at	2'-PDE	201626	NA	BC034978	Hs.151293	3p14.3	-1.53643	-3.4855	-1.11093	0.31873	0.477266
java.awt.Color[r=255,g=255,b=255]	[F@ed3d3b	208613_s_at	FLNB	2317	filamin B, beta (actin binding protein 278)	AV712733	"c(""Hs.476448"", ""Hs.574321"")"	3p14.3	-1.02927	-3.48408	-0.755652	0.216887	0.593756
java.awt.Color[r=255,g=255,b=255]	[F@e61f12	206924_at	IL11	3589	interleukin 11	NM_000641	Hs.467304	19q13.3-q13.4	-1.04325	-3.47986	-1.0395	0.298719	0.485214
java.awt.Color[r=255,g=255,b=255]	[F@179dd89	231146_at	CUZD1	50624	CUB and zona pellucida-like domains 1	AI300541	Hs.114648	10q26.13	-0.79526	-3.47976	-0.856317	0.246085	0.54975
java.awt.Color[r=255,g=255,b=255]	[F@668bd9	236297_at	PLXDC2	84898	plexin domain containing 2	AI420817	Hs.498939	10p12.32-p12.31	0.454958	-3.4794	-1.09143	0.313684	0.467676
java.awt.Color[r=255,g=255,b=255]	[F@19b630b	1564175_at	NA	NA	NA	AK098258	NA	NA	-1.35799	-3.4665	-0.870616	0.251151	0.544017
java.awt.Color[r=255,g=255,b=255]	[F@117e4a5	205112_at	PLCE1	51196	phospholipase C, epsilon 1	NM_016341	Hs.549158	10q23	-1.07596	-3.4664	-0.761792	0.219764	0.590313
java.awt.Color[r=255,g=255,b=255]	[F@d9e0db	236887_at	NA	NA	NA	AA768850	NA	NA	-0.780387	-3.46438	-0.714093	0.206124	0.610722
java.awt.Color[r=255,g=255,b=255]	[F@9d945a	230511_at	CREM	1390	cAMP responsive element modulator	AI800640	Hs.200250	10p11.21	-0.798876	-3.45747	-0.744339	0.215284	0.595363
java.awt.Color[r=255,g=255,b=255]	[F@742cf9	228937_at	FLJ38725	144811	NA	AI659800	Hs.210586	13q14.11	-0.810021	-3.45561	-0.863856	0.249987	0.555989
java.awt.Color[r=255,g=255,b=255]	[F@dadf5e	232231_at	RUNX2	860	runt-related transcription factor 2	AL353944	Hs.535845	6p21	-0.79126	-3.4554	-0.710578	0.205643	0.612061
java.awt.Color[r=255,g=255,b=255]	[F@1b226e6	238778_at	MPP7	143098	membrane protein, palmitoylated 7 (MAGUK p55 subfamily member 7)	AI244661	Hs.499159	10p11.23	-0.776832	-3.45304	-0.854605	0.247494	0.553055
java.awt.Color[r=255,g=255,b=255]	[F@165554e	211653_x_at	AKR1C2	1646	"c(""aldo-keto reductase family 1, member C2 (dihydrodiol dehydrogenase 2"", "" bile acid binding protein"", "" 3-alpha hydroxysteroid dehydrogenase, type III)"")"	M33376	"c(""Hs.460260"", ""Hs.567256"")"	10p15-p14	-0.980314	-3.45174	-0.691641	0.200374	0.61935
java.awt.Color[r=255,g=255,b=255]	[F@b9b7ff	221666_s_at	PYCARD	29108	PYD and CARD domain containing	BC004470	Hs.499094	16p12-p11.2	-0.887417	-3.45104	-0.736557	0.213431	0.601359
java.awt.Color[r=255,g=255,b=255]	[F@bdb4d9	235276_at	EPSTI1	94240	epithelial stromal interaction 1 (breast)	AA781795	Hs.561949	13q13.3	-0.78618	-3.44725	-0.984011	0.285448	0.516622
java.awt.Color[r=255,g=255,b=255]	[F@ec2ffe	230026_at	MRPL43	84545	mitochondrial ribosomal protein L43	N74662	Hs.421848	10q24.31	-0.802452	-3.44717	-0.77693	0.225382	0.580513
java.awt.Color[r=255,g=255,b=255]	[F@1a4d7c8	224489_at	KIAA1267	284058	KIAA1267	BC006271	Hs.405514	17q21.31	-0.860723	-3.44572	-0.703816	0.204258	0.613506
java.awt.Color[r=255,g=255,b=255]	[F@d9ccc	229157_at	NA	441301	NA	AI949265	NA	NA	-0.8077	-3.44516	-0.762224	0.221245	0.58819
java.awt.Color[r=255,g=255,b=255]	[F@1bdec28	205497_at	ZNF175	7728	zinc finger protein 175	NM_007147	Hs.119014	19q13.4	-1.06852	-3.44501	-0.741896	0.215354	0.599699
java.awt.Color[r=255,g=255,b=255]	[F@dda23e	213785_at	IPO9	55705	importin 9	AW269792	Hs.497384	1q32.1	-0.945607	-3.43375	-0.68579	0.19972	0.623051
java.awt.Color[r=255,g=255,b=255]	[F@1f4333a	211767_at	SLD5	84296	NA	BC005995	Hs.521557	8p11.21	-0.977924	-3.42259	-0.742416	0.216917	0.600247
java.awt.Color[r=255,g=255,b=255]	[F@1c93e34	210162_s_at	NFATC1	4772	nuclear factor of activated T-cells, cytoplasmic, calcineurin-dependent 1	U08015	Hs.534074	18q23	-0.992464	-3.42191	-0.782705	0.228734	0.580804
java.awt.Color[r=255,g=255,b=255]	[F@1eb4e49	228661_s_at	NA	NA	NA	AI768374	NA	NA	-0.812736	-3.42138	-0.786231	0.229799	0.576939
java.awt.Color[r=255,g=255,b=255]	[F@28cf18	226120_at	TTC8	123016	tetratricopeptide repeat domain 8	AW293939	"c(""Hs.303055"", ""Hs.575923"")"	14q31.3	-0.838589	-3.41933	-0.752716	0.220136	0.594322
java.awt.Color[r=255,g=255,b=255]	[F@355f04	228396_at	CSTF2T	23283	cleavage stimulation factor, 3' pre-RNA, subunit 2, 64kDa, tau variant	AW274503	Hs.538493	10q11	-0.814929	-3.41874	-0.719912	0.210578	0.606176
java.awt.Color[r=255,g=255,b=255]	[F@43e968	219688_at	BBS7	55212	Bardet-Biedl syndrome 7	NM_018190	Hs.58974	4q27	-0.897965	-3.40132	-1.02937	0.302639	0.498558
java.awt.Color[r=255,g=255,b=255]	[F@1796f2f	228728_at	FLJ21986	79974	NA	BF724137	Hs.189652	7q31.31	-0.812001	-3.39969	-0.786171	0.231248	0.58035
java.awt.Color[r=255,g=255,b=255]	[F@1993d57	216862_s_at	MTCP1	4515	mature T-cell proliferation 1	Z24459	Hs.6917	Xq28	-0.9295	-3.39963	-0.861724	0.253476	0.556245
java.awt.Color[r=255,g=255,b=255]	[F@178945f	238156_at	RPS6	6194	ribosomal protein S6	AW205632	Hs.408073	9p21	-0.778423	-3.39798	-0.785676	0.231219	0.58095
java.awt.Color[r=255,g=255,b=255]	[F@a72b71	227904_at	AZI2	64343	5-azacytidine induced 2	BF000175	Hs.444724	3p24.1	-0.818858	-3.39187	-0.713701	0.210415	0.61169
java.awt.Color[r=255,g=255,b=255]	[F@7385d	223340_at	SPG3A	51062	spastic paraplegia 3A (autosomal dominant)	AF131801	Hs.584905	14q22.1	-0.869387	-3.38445	-0.787945	0.232814	0.583851
java.awt.Color[r=255,g=255,b=255]	[F@66de8f	229354_at	AHRR	57491	aryl-hydrocarbon receptor repressor	AB033060	Hs.50823	5p15.3	-0.806302	-3.3832	-0.767344	0.22681	0.589779
java.awt.Color[r=255,g=255,b=255]	[F@18f7af0	205514_at	ZNF415	55786	zinc finger protein 415	NM_018355	Hs.147765	19q13.41	-0.220089	-3.37742	-1.13669	0.336555	0.475238
java.awt.Color[r=255,g=255,b=255]	[F@6a3113	55872_at	GM632	57473	NA	AI493119	Hs.551552	20q13.33	-0.762558	-3.37339	-0.756438	0.224237	0.590106
java.awt.Color[r=255,g=255,b=255]	[F@1163393	203612_at	BYSL	705	bystin-like	NM_004053	Hs.106880	6p21.1	-1.12284	-3.37153	-0.695006	0.20614	0.616894
java.awt.Color[r=255,g=255,b=255]	[F@1200798	227179_at	STAU2	27067	staufen, RNA binding protein, homolog 2 (Drosophila)	AK002152	Hs.561815	8q13-q21.1	-0.82706	-3.36948	-0.625839	0.185738	0.649855
java.awt.Color[r=255,g=255,b=255]	[F@1a2b136	209155_s_at	NT5C2	22978	5'-nucleotidase, cytosolic II	BC001595	"c(""Hs.97439"", ""Hs.513195"")"	10q24.32-q24.33	-1.01588	-3.36753	-0.595939	0.176966	0.662126
java.awt.Color[r=255,g=255,b=255]	[F@a9f578	202515_at	BDH1	622	3-hydroxybutyrate dehydrogenase, type 1	BG251175	Hs.274539	3q29	-1.17477	-3.36602	-0.602036	0.178857	0.658632
java.awt.Color[r=255,g=255,b=255]	[F@93c695	225763_at	RCSD1	92241	RCSD domain containing 1	AI659418	Hs.493867	1q22-q24	-0.843197	-3.36181	-0.922431	0.274385	0.532764
java.awt.Color[r=255,g=255,b=255]	[F@12a1918	232935_at	LHFP	10186	lipoma HMGIC fusion partner	AA569225	Hs.507798	13q12	-0.789812	-3.359	-0.792119	0.235819	0.576871
java.awt.Color[r=255,g=255,b=255]	[F@16b234a	235591_at	SSTR1	6751	somatostatin receptor 1	R62424	Hs.248160	14q13	-0.784816	-3.35664	-0.842438	0.250977	0.555917
java.awt.Color[r=255,g=255,b=255]	[F@b0092a	232286_at	AFF3	3899	AF4/FMR2 family, member 3	AA572675	Hs.444414	2q11.2-q12	-0.79108	-3.35599	-0.829541	0.247182	0.566317
java.awt.Color[r=255,g=255,b=255]	[F@afc6c7	227742_at	CLIC6	54102	chloride intracellular channel 6	AI638295	Hs.473695	21q22.12	-0.820182	-3.35552	-0.742508	0.22128	0.600783
java.awt.Color[r=255,g=255,b=255]	[F@19eec13	202520_s_at	MLH1	4292	mutL homolog 1, colon cancer, nonpolyposis type 2 (E. coli)	NM_000249	Hs.195364	3p21.3	-1.17432	-3.35351	-0.577852	0.172313	0.670569
java.awt.Color[r=255,g=255,b=255]	[F@15fe559	223622_s_at	HYI	81888	hydroxypyruvate isomerase homolog (E. coli)	AF284751	Hs.473855	1p34.2	-0.865198	-3.35322	-0.681722	0.203304	0.62528
java.awt.Color[r=255,g=255,b=255]	[F@1165841	225342_at	AK3L1	205	adenylate kinase 3-like 1	AK026966	Hs.10862	1p31.3	-0.848346	-3.35231	-0.625785	0.186673	0.647162
java.awt.Color[r=255,g=255,b=255]	[F@179341a	241937_s_at	WDR4	10785	WD repeat domain 4	AA577678	Hs.248815	21q22.3	-0.770888	-3.35227	-0.683776	0.203974	0.621228
java.awt.Color[r=255,g=255,b=255]	[F@12babd2	222997_s_at	MRPS21	54460	mitochondrial ribosomal protein S21	BC004566	Hs.405880	NA	-0.875176	-3.35054	-0.770624	0.23	0.585577
java.awt.Color[r=255,g=255,b=255]	[F@14af383	1569030_s_at	NYREN18	51667	NA	BC034716	Hs.173024	7q36	-1.33992	-3.35017	-0.645312	0.192621	0.641081
java.awt.Color[r=255,g=255,b=255]	[F@77753b	209265_s_at	METTL3	56339	methyltransferase like 3	BC001650	Hs.168799	14q11.1	-1.01296	-3.34895	-0.557817	0.166565	0.679607
java.awt.Color[r=255,g=255,b=255]	[F@ca574b	242538_at	TFDP1	7027	transcription factor Dp-1	AW007021	Hs.79353	13q34	-0.769149	-3.34647	-0.687258	0.205368	0.620686
java.awt.Color[r=255,g=255,b=255]	[F@e30abb	202942_at	ETFB	2109	electron-transfer-flavoprotein, beta polypeptide	NM_001985	Hs.74047	19q13.3	-1.15261	-3.34642	-0.766805	0.229142	0.588597
java.awt.Color[r=255,g=255,b=255]	[F@772f4f	223495_at	CCDC8	83987	coiled-coil domain containing 8	AI970823	Hs.97876	19q13.32	-0.867121	-3.34588	-0.761294	0.227532	0.591012
java.awt.Color[r=255,g=255,b=255]	[F@1ee4c17	201744_s_at	LUM	4060	lumican	NM_002345	Hs.406475	12q21.3-q22	-1.21894	-3.34539	-0.954414	0.285292	0.508551
java.awt.Color[r=255,g=255,b=255]	[F@1542b6e	220111_s_at	TMEM16B	57101	transmembrane protein 16B	NM_020373	Hs.148970	12p13.3	-0.895063	-3.34042	-0.918504	0.274966	0.532471
java.awt.Color[r=255,g=255,b=255]	[F@13e4e6d	210448_s_at	P2RX5	5026	purinergic receptor P2X, ligand-gated ion channel, 5	U49396	Hs.408615	17p13.3	-0.989297	-3.33995	-0.674455	0.201935	0.626043
java.awt.Color[r=255,g=255,b=255]	[F@c0e92	221772_s_at	PPP2R2D	55844	protein phosphatase 2, regulatory subunit B, delta isoform	AI138993	Hs.380372	10q26.3	-0.885723	-3.3345	-0.778275	0.233401	0.584881
java.awt.Color[r=255,g=255,b=255]	[F@1316970	1555852_at	TAP1	6890	transporter 1, ATP-binding cassette, sub-family B (MDR/TAP)	AI375915	Hs.352018	6p21.3	-1.49142	-3.3326	-0.63935	0.191848	0.642344
java.awt.Color[r=255,g=255,b=255]	[F@1943623	206377_at	FOXF2	2295	forkhead box F2	NM_001452	Hs.484423	6p25.3	-1.04903	-3.32616	-0.621363	0.186811	0.64861
java.awt.Color[r=255,g=255,b=255]	[F@fc435a	224461_s_at	AMID	84883	apoptosis-inducing factor (AIF)-like mitochondrion-associated inducer of death	BC006121	Hs.117062	10q22.1	-0.861454	-3.32076	-0.689145	0.207526	0.621106
java.awt.Color[r=255,g=255,b=255]	[F@cbfc9	228433_at	LOC221442	221442	NA	AU157605	Hs.374076	6p21.1	-0.814736	-3.31836	-0.656219	0.197754	0.635428
java.awt.Color[r=255,g=255,b=255]	[F@a627d1	204689_at	HHEX	3087	homeobox, hematopoietically expressed	NM_001529	Hs.118651	10q23.33	-1.08989	-3.31803	-0.715444	0.215623	0.60726
java.awt.Color[r=255,g=255,b=255]	[F@d33d48	223570_at	MCM10	55388	MCM10 minichromosome maintenance deficient 10 (S. cerevisiae)	AL136840	Hs.198363	10p13	-0.865667	-3.3147	-0.686514	0.207112	0.62381
java.awt.Color[r=255,g=255,b=255]	[F@3531b	219866_at	CLIC5	53405	chloride intracellular channel 5	NM_016929	Hs.485489	6p12.1-21.1	-0.89676	-3.31443	-0.755158	0.227839	0.595153
java.awt.Color[r=255,g=255,b=255]	[F@1c84b65	226947_at	GUSBL2	375513	glucuronidase, beta-like 2	AW001628	"c(""Hs.561539"", ""Hs.571117"")"	6p11.2	0.209121	-3.31381	-0.939205	0.283421	0.528608
java.awt.Color[r=255,g=255,b=255]	[F@ed6662	203066_at	GALNAC4S-6ST	51363	NA	NM_014863	Hs.287537	10q26	-1.14671	-3.31356	-0.657479	0.198421	0.632805
java.awt.Color[r=255,g=255,b=255]	[F@1912f8a	217665_at	NA	NA	NA	AA420614	NA	NA	-0.927052	-3.31349	-0.78616	0.23726	0.583108
java.awt.Color[r=255,g=255,b=255]	[F@1fa3a68	235690_at	ZNF594	84622	zinc finger protein 594	AA872562	Hs.458408	17p13	0.43476	-3.3101	-1.06127	0.320617	0.48715
java.awt.Color[r=255,g=255,b=255]	[F@f8d111	218511_s_at	PNPO	55163	pyridoxine 5'-phosphate oxidase	NM_018129	Hs.514278	17q21.32	-0.914876	-3.30984	-0.643803	0.194512	0.641555
java.awt.Color[r=255,g=255,b=255]	[F@123705a	225136_at	PLEKHA2	59339	pleckstrin homology domain containing, family A (phosphoinositide binding specific) member 2	BF968578	Hs.369123	8p11.23	-0.851661	-3.30909	-0.687246	0.207684	0.622751
java.awt.Color[r=255,g=255,b=255]	[F@16ceb4b	223769_x_at	HYI	81888	hydroxypyruvate isomerase homolog (E. coli)	AF284750	Hs.473855	1p34.2	-0.864339	-3.30862	-0.633726	0.191538	0.646074
java.awt.Color[r=255,g=255,b=255]	[F@14fa5f4	207826_s_at	ID3	3399	inhibitor of DNA binding 3, dominant negative helix-loop-helix protein	NM_002167	Hs.76884	1p36.13-p36.12	-1.03393	-3.30487	-0.842197	0.254835	0.55008
java.awt.Color[r=255,g=255,b=255]	[F@1b39055	232038_at	C6orf170	221322	chromosome 6 open reading frame 170	AI052103	Hs.121396	6q22.31	-0.791941	-3.30137	-0.769565	0.233105	0.591091
java.awt.Color[r=255,g=255,b=255]	[F@1469cd9	203489_at	SIVA	10572	NA	NM_006427	Hs.112058	14q32.33	-1.12958	-3.30013	-0.632732	0.191729	0.643534
java.awt.Color[r=255,g=255,b=255]	[F@1fa1ec9	213093_at	PRKCA	5578	protein kinase C, alpha	AI471375	Hs.531704	17q22-q23.2	-0.957215	-3.28962	-0.553173	0.168157	0.681769
java.awt.Color[r=255,g=255,b=255]	[F@1006d87	223737_x_at	CHST9	83539	carbohydrate (N-acetylgalactosamine 4-0) sulfotransferase 9	AF239821	Hs.567604	18q11.2	-0.864556	-3.28672	-0.861179	0.262018	0.555207
java.awt.Color[r=255,g=255,b=255]	[F@c6610a	221435_x_at	HYI	81888	hydroxypyruvate isomerase homolog (E. coli)	NM_031207	Hs.473855	1p34.2	-0.88925	-3.28474	-0.589378	0.179429	0.665616
java.awt.Color[r=255,g=255,b=255]	[F@16d8e9f	1555916_at	RPUSD3	285367	RNA pseudouridylate synthase domain containing 3	BM670238	Hs.33719	3p25.3	-1.48063	-3.28436	-0.63787	0.194214	0.643805
java.awt.Color[r=255,g=255,b=255]	[F@4ce6d	220129_at	TEB1	54937	NA	NM_017826	"c(""Hs.124519"", ""Hs.587925"")"	13q13.3	0.0718948	-3.27797	-0.870428	0.265539	0.54929
java.awt.Color[r=255,g=255,b=255]	[F@44e17f	223058_at	FAM107B	83641	family with sequence similarity 107, member B	AL136885	Hs.446315	10p13	-0.874552	-3.2735	-0.647943	0.197936	0.639172
java.awt.Color[r=255,g=255,b=255]	[F@1610d0c	228324_at	C9orf41	138199	chromosome 9 open reading frame 41	BF031819	Hs.567688	9q21.13	-0.815969	-3.27229	-0.756896	0.231304	0.595746
java.awt.Color[r=255,g=255,b=255]	[F@c76cc9	210115_at	RPL39L	116832	ribosomal protein L39-like	L05096	Hs.478582	3q27	-0.993031	-3.27106	-0.69454	0.212328	0.621926
java.awt.Color[r=255,g=255,b=255]	[F@20a4da	227198_at	AFF3	3899	AF4/FMR2 family, member 3	AW085505	Hs.444414	2q11.2-q12	-0.826062	-3.27046	-0.809109	0.247399	0.577484
java.awt.Color[r=255,g=255,b=255]	[F@1d2f978	227724_at	NA	439993	NA	T86159	NA	NA	-0.820378	-3.26756	-0.781011	0.23902	0.583731
java.awt.Color[r=255,g=255,b=255]	[F@a28163	222794_x_at	PAPD1	55149	PAP associated domain containing 1	AK022188	Hs.173946	10p11.23	-0.876907	-3.26423	-0.626994	0.19208	0.64881
java.awt.Color[r=255,g=255,b=255]	[F@1f617da	203083_at	THBS2	7058	thrombospondin 2	NM_003247	Hs.371147	6q27	-1.14557	-3.25921	-0.782618	0.240125	0.575803
java.awt.Color[r=255,g=255,b=255]	[F@ab688a	226649_at	PANK1	53354	pantothenate kinase 1	AI373299	Hs.465933	10q23.31	0.202882	-3.25832	-0.720885	0.221244	0.608843
java.awt.Color[r=255,g=255,b=255]	[F@c64e5e	205534_at	PCDH7	5099	BH-protocadherin (brain-heart)	NM_002589	Hs.479439	4p15	-1.06676	-3.25671	-0.677582	0.208057	0.62573
java.awt.Color[r=255,g=255,b=255]	[F@e176bc	213644_at	CCDC46	201134	coiled-coil domain containing 46	AI979276	Hs.408676	17q24.1	-0.947081	-3.25542	-0.709013	0.217795	0.614859
java.awt.Color[r=255,g=255,b=255]	[F@176e07d	214440_at	NAT1	9	N-acetyltransferase 1 (arylamine N-acetyltransferase)	NM_000662	Hs.155956	8p23.1-p21.3	-0.939164	-3.25241	-0.55123	0.169484	0.682632
java.awt.Color[r=255,g=255,b=255]	[F@f635e1	240042_at	FIBCD1	84929	fibrinogen C domain containing 1	BF439289	Hs.133205	9q34.12-q34.13	-0.772746	-3.25224	-0.817685	0.251422	0.572592
java.awt.Color[r=255,g=255,b=255]	[F@3030df	221541_at	CRISPLD2	83716	cysteine-rich secretory protein LCCL domain containing 2	AL136861	Hs.513779	16q24.1	0.100785	-3.25203	-1.05162	0.323374	0.4786
java.awt.Color[r=255,g=255,b=255]	[F@1a1f373	228902_at	NUP214	8021	nucleoporin 214kDa	AA516455	Hs.567363	9q34.1	-0.810538	-3.25198	-0.758508	0.233245	0.595175
java.awt.Color[r=255,g=255,b=255]	[F@1729732	210224_at	MR1	3140	major histocompatibility complex, class I-related	AF031469	Hs.101840	1q25.3	-0.991442	-3.24889	-0.617469	0.190055	0.651537
java.awt.Color[r=255,g=255,b=255]	[F@e4fe00	1558487_a_at	TMED4	222068	transmembrane emp24 protein transport domain containing 4	AK074557	Hs.585078	7p13	-1.4258	-3.24794	-0.744494	0.22922	0.592771
java.awt.Color[r=255,g=255,b=255]	[F@1df940b	210253_at	HTATIP2	10553	HIV-1 Tat interactive protein 2, 30kDa	AF092095	Hs.90753	11p15.1	-0.990836	-3.24457	-0.691552	0.213141	0.620304
java.awt.Color[r=255,g=255,b=255]	[F@123c0a8	222056_s_at	FAHD2A	51011	fumarylacetoacetate hydrolase domain containing 2A	AA723370	Hs.546387	2p24.3-p11.2	-0.882517	-3.24132	-0.687931	0.212238	0.623278
java.awt.Color[r=255,g=255,b=255]	[F@1311f9	239973_at	NA	NA	NA	AW450675	NA	NA	-0.772996	-3.23893	-0.730844	0.225643	0.6038
java.awt.Color[r=255,g=255,b=255]	[F@180f905	228418_at	EXOC5	10640	exocyst complex component 5	BF509391	Hs.365863	14q23.1	-0.81484	-3.23533	-0.6507	0.201123	0.638984
java.awt.Color[r=255,g=255,b=255]	[F@2e5832	242443_at	EML5	161436	echinoderm microtubule associated protein like 5	AW026978	Hs.558671	14q31.3	-0.769674	-3.22952	-0.864811	0.267783	0.543832
java.awt.Color[r=255,g=255,b=255]	[F@1fdf6df	230319_at	FLJ23191	79625	NA	AI222435	Hs.90250	4q27	0.284125	-3.22565	-1.11509	0.345694	0.481054
java.awt.Color[r=255,g=255,b=255]	[F@1e9a580	213995_at	ATP5S	27109	ATP synthase, H+ transporting, mitochondrial F0 complex, subunit s (factor B)	AW195882	Hs.438489	14q22.1	-0.943965	-3.22378	-0.696076	0.215919	0.618437
java.awt.Color[r=255,g=255,b=255]	[F@1313b29	225288_at	COL27A1	85301	collagen, type XXVII, alpha 1	AI949136	Hs.494892	9q32	-0.849007	-3.2223	-0.902194	0.279984	0.528395
java.awt.Color[r=255,g=255,b=255]	[F@1ea09b5	1557432_at	NA	440702	NA	BQ003426	NA	NA	-1.44733	-3.2196	-0.706454	0.219423	0.614589
java.awt.Color[r=255,g=255,b=255]	[F@1fd5f99	207394_at	ZNF137	7696	zinc finger protein 137 (clone pHZ-30)	NM_003438	Hs.373648	19q13.4	-1.03793	-3.2192	-0.828504	0.257363	0.56471
java.awt.Color[r=255,g=255,b=255]	[F@14e27c3	228786_at	LOC387647	387647	NA	AA909523	Hs.552855	10p11.23	-0.810997	-3.21478	-0.664649	0.206748	0.631633
java.awt.Color[r=255,g=255,b=255]	[F@184aa30	214482_at	ZBTB25	7597	zinc finger and BTB domain containing 25	NM_006977	Hs.164347	14q23-q24	-0.938833	-3.21327	-0.711272	0.221355	0.611703
java.awt.Color[r=255,g=255,b=255]	[F@ecbed4	226461_at	HOXB9	3219	homeobox B9	AA204719	Hs.463350	17q21.3	-0.834318	-3.20861	-0.7719	0.240571	0.586366
java.awt.Color[r=255,g=255,b=255]	[F@1c423c7	37892_at	COL11A1	1301	collagen, type XI, alpha 1	J04177	Hs.523446	1p21	-0.764157	-3.2063	-0.749836	0.233864	0.593188
java.awt.Color[r=255,g=255,b=255]	[F@1706203	227680_at	ZNF326	284695	zinc finger protein 326	AI057121	Hs.306221	1p22.2	-0.820777	-3.20405	-0.594852	0.185657	0.663203
java.awt.Color[r=255,g=255,b=255]	[F@1178bb7	209967_s_at	CREM	1390	cAMP responsive element modulator	D14826	Hs.200250	10p11.21	-0.995259	-3.20186	-0.639309	0.199668	0.644825
java.awt.Color[r=255,g=255,b=255]	[F@308f9f	213424_at	KIAA0895	23366	NA	AB020702	Hs.6224	7p14.2	-0.0604752	-3.20117	-0.772729	0.241389	0.589553
java.awt.Color[r=255,g=255,b=255]	[F@ba4905	221646_s_at	ZDHHC11	79844	zinc finger, DHHC-type containing 11	AF267859	Hs.368851	5p15.33	-0.887573	-3.19842	-0.877638	0.274397	0.5415
java.awt.Color[r=255,g=255,b=255]	[F@ec5e2b	213353_at	ABCA5	23461	ATP-binding cassette, sub-family A (ABC1), member 5	BF693921	Hs.421474	17q24.3	-0.9506	-3.19835	-0.654699	0.204699	0.637308
java.awt.Color[r=255,g=255,b=255]	[F@11d2c32	209538_at	ZNF32	7580	zinc finger protein 32 (KOX 30)	U69645	Hs.522885	10q22-q25	-1.00434	-3.19604	-0.739609	0.231414	0.598147
java.awt.Color[r=255,g=255,b=255]	[F@1ef0b39	230490_x_at	RSU1	6251	Ras suppressor protein 1	AI866717	Hs.524161	10p13	-0.799069	-3.19446	-0.853124	0.267063	0.555956
java.awt.Color[r=255,g=255,b=255]	[F@1a59360	243010_at	MSI2	124540	musashi homolog 2 (Drosophila)	BE000929	Hs.134470	17q22	-0.76773	-3.18953	-0.848725	0.266097	0.550636
java.awt.Color[r=255,g=255,b=255]	[F@1869479	231115_at	GTPBP2	54676	GTP binding protein 2	AI890529	Hs.485449	6p21-p12	-0.795672	-3.18753	-0.693891	0.21769	0.620042
java.awt.Color[r=255,g=255,b=255]	[F@1f44f07	227342_s_at	MYEOV	26579	"c(""myeloma overexpressed gene (in a subset of t(11"", ""14) positive multiple myelomas)"")"	AA621983	Hs.523848	11q13	-0.824546	-3.18717	-0.729496	0.228885	0.599071
java.awt.Color[r=255,g=255,b=255]	[F@6320c3	222612_at	PSPC1	55269	paraspeckle component 1	N32583	Hs.213198	13q12.11	-0.879019	-3.18544	-0.642297	0.201635	0.641289
java.awt.Color[r=255,g=255,b=255]	[F@190933c	222499_at	SIL1	64374	SIL1 homolog, endoplasmic reticulum chaperone (S. cerevisiae)	BE964789	Hs.483521	5q31	-0.879626	-3.18426	-0.71719	0.22523	0.606038
java.awt.Color[r=255,g=255,b=255]	[F@5eedab	212503_s_at	DIP2C	22982	DIP2 disco-interacting protein 2 homolog C (Drosophila)	N22859	Hs.432397	10p15.3	-0.968096	-3.1821	-0.67627	0.212523	0.62785
java.awt.Color[r=255,g=255,b=255]	[F@1a10c10	213302_at	PFAS	5198	phosphoribosylformylglycinamidine synthase (FGAR amidotransferase)	AL044326	Hs.370336	17p13.1	-0.952335	-3.18015	-0.599378	0.188475	0.66018
java.awt.Color[r=255,g=255,b=255]	[F@2d455f	1557684_at	ZNF286	57335	zinc finger protein 286	BM968434	"c(""Hs.462306"", ""Hs.534279"", ""Hs.585799"")"	17p11.2	-1.44133	-3.17804	-0.577359	0.181671	0.670535
java.awt.Color[r=255,g=255,b=255]	[F@19d3695	1554242_a_at	COCH	1690	coagulation factor C homolog, cochlin (Limulus polyphemus)	BC007230	"c(""Hs.21016"", ""Hs.433529"")"	14q12-q13	-1.59036	-3.17742	-0.845619	0.266134	0.553703
java.awt.Color[r=255,g=255,b=255]	[F@8fae38	238824_at	RPS29	6235	ribosomal protein S29	BF844863	Hs.156367	14q	-0.776576	-3.17659	-0.736388	0.231817	0.597423
java.awt.Color[r=255,g=255,b=255]	[F@1e3f935	232589_at	NA	NA	NA	AK021551	NA	NA	-0.790353	-3.17577	-0.768833	0.242093	0.587428
java.awt.Color[r=255,g=255,b=255]	[F@1c24ceb	1562420_at	NA	NA	NA	BC037907	NA	NA	-1.36325	-3.17452	-0.832129	0.262128	0.56971
java.awt.Color[r=255,g=255,b=255]	[F@1f7f018	218113_at	TMEM2	23670	transmembrane protein 2	NM_013390	Hs.494146	9q13-q21	-0.920165	-3.16977	-0.671071	0.211709	0.627323
java.awt.Color[r=255,g=255,b=255]	[F@a06830	229253_at	THEM4	117145	thioesterase superfamily member 4	AI184512	Hs.164070	1q21	-0.806765	-3.16782	-0.575512	0.181674	0.672177
java.awt.Color[r=255,g=255,b=255]	[F@ec0e00	228093_at	ZNF599	148103	zinc finger protein 599	AW300140	Hs.368375	19q13.11	-0.817193	-3.16245	-0.71296	0.225446	0.612504
java.awt.Color[r=255,g=255,b=255]	[F@104ae62	205488_at	GZMA	3001	granzyme A (granzyme 1, cytotoxic T-lymphocyte-associated serine esterase 3)	NM_006144	Hs.90708	5q11-q12	-0.220611	-3.16122	-0.755659	0.23904	0.595277
java.awt.Color[r=255,g=255,b=255]	[F@18ff16a	207565_s_at	MR1	3140	major histocompatibility complex, class I-related	NM_001531	Hs.101840	1q25.3	-1.03704	-3.15874	-0.862326	0.272996	0.550053
java.awt.Color[r=255,g=255,b=255]	[F@87ff03	235728_at	ZFP3	124961	zinc finger protein 3 homolog (mouse)	AA845646	Hs.48832	17p13.2	0.435996	-3.158	-1.04075	0.32956	0.494514
java.awt.Color[r=255,g=255,b=255]	[F@f7779d	1569107_s_at	ZNF642	339559	zinc finger protein 642	BQ433060	Hs.434385	1p34.2	-1.33655	-3.15776	-0.748573	0.237058	0.592322
java.awt.Color[r=255,g=255,b=255]	[F@64b95f	227046_at	SLC39A11	201266	solute carrier family 39 (metal ion transporter), member 11	BF062384	Hs.221127	17q24.3-q25.1	-0.828642	-3.15692	-0.584808	0.185247	0.667201
java.awt.Color[r=255,g=255,b=255]	[F@220718	236849_at	VTI1A	143187	vesicle transport through interaction with t-SNAREs homolog 1A (yeast)	AI827849	Hs.194554	10q25.2	-0.780482	-3.153	-0.769208	0.243961	0.584933
java.awt.Color[r=255,g=255,b=255]	[F@1b68c38	1557458_s_at	SHB	6461	Src homology 2 domain containing adaptor protein B	BU685917	Hs.521482	9p12-p11	-0.550296	-3.15092	-0.844333	0.267964	0.552188
java.awt.Color[r=255,g=255,b=255]	[F@7e568c	221816_s_at	PHF11	51131	PHD finger protein 11	BF055474	Hs.369039	13q14.3	-0.885095	-3.14814	-0.606085	0.192521	0.65777
java.awt.Color[r=255,g=255,b=255]	[F@129a75d	210640_s_at	GPR30	2852	G protein-coupled receptor 30	U63917	Hs.20961	7p22	-0.11358	-3.14725	-0.811889	0.257968	0.566223
java.awt.Color[r=255,g=255,b=255]	[F@1bd7b67	235991_at	LOC606495	606495	NA	AI928392	Hs.291235	1p32.3	-0.782924	-3.14636	-0.622078	0.197713	0.649462
java.awt.Color[r=255,g=255,b=255]	[F@abf024	219546_at	BMP2K	55589	BMP2 inducible kinase	NM_017593	Hs.146551	4q21.21	-0.899061	-3.14488	-0.730105	0.232157	0.60787
java.awt.Color[r=255,g=255,b=255]	[F@65048b	203658_at	SLC25A20	788	solute carrier family 25 (carnitine/acylcarnitine translocase), member 20	BC001689	Hs.13845	3p21.31	-1.12178	-3.14406	-0.55305	0.175903	0.681296
java.awt.Color[r=255,g=255,b=255]	[F@345015	219543_at	MAWBP	64081	NA	NM_022129	Hs.198158	10pter-q25.3	-0.899333	-3.14394	-0.734345	0.233575	0.59628
java.awt.Color[r=255,g=255,b=255]	[F@3875f7	238520_at	TRERF1	55809	transcriptional regulating factor 1	BF724270	Hs.485392	6p21.1-p12.1	-0.777913	-3.1431	-0.711916	0.226501	0.612624
java.awt.Color[r=255,g=255,b=255]	[F@10d8284	201814_at	TBC1D5	9779	TBC1 domain family, member 5	AI300084	Hs.475629	3p24.3	-1.21671	-3.14213	-0.646121	0.205632	0.638823
java.awt.Color[r=255,g=255,b=255]	[F@1209132	1553954_at	ALG14	199857	asparagine-linked glycosylation 14 homolog (yeast)	BU682208	Hs.408927	1p21.3	-1.64155	-3.14104	-0.607432	0.193386	0.656215
java.awt.Color[r=255,g=255,b=255]	[F@130de3b	206314_at	ZNF167	55888	zinc finger protein 167	NM_018651	Hs.529512	3p22.3-p21.1	-0.20295	-3.14049	-0.897139	0.285669	0.532391
java.awt.Color[r=255,g=255,b=255]	[F@89367	231853_at	TUBD1	51174	tubulin, delta 1	AK022771	Hs.463638	17q23.1	-0.792934	-3.13678	-0.746389	0.237948	0.596122
java.awt.Color[r=255,g=255,b=255]	[F@10e2ac0	242979_at	NA	NA	NA	AI474666	NA	NA	-0.767897	-3.13671	-0.680824	0.217051	0.627354
java.awt.Color[r=255,g=255,b=255]	[F@bc8392	233297_s_at	TEB1	54937	NA	AL139377	"c(""Hs.124519"", ""Hs.587925"")"	13q13.3	-0.789154	-3.13314	-0.74752	0.238585	0.600927
java.awt.Color[r=255,g=255,b=255]	[F@14046b8	206290_s_at	RGS7	6000	regulator of G-protein signalling 7	NM_002924	Hs.130171	"c(""1q43|1q23.1 according to Sierra (Genomics 79"", "" 177"", "" 2002) [AFS]"")"	-0.203472	-3.13196	-0.811048	0.258959	0.574553
java.awt.Color[r=255,g=255,b=255]	[F@1837bdc	212380_at	KIAA0082	23070	KIAA0082	D43949	Hs.520102	6p21.2	-0.970866	-3.12945	-0.590652	0.18874	0.662665
java.awt.Color[r=255,g=255,b=255]	[F@1a10686	220968_s_at	TSPAN9	10867	tetraspanin 9	NM_031285	"c(""Hs.504517"", ""Hs.546563"")"	12p13.33-p13.32	-0.891078	-3.12908	-0.552037	0.176421	0.681583
java.awt.Color[r=255,g=255,b=255]	[F@1f5b5f3	224727_at	LOC284361	284361	NA	AL045545	Hs.515550	19q13.33	-0.857611	-3.12805	-0.662452	0.211778	0.63423
java.awt.Color[r=255,g=255,b=255]	[F@af58b3	204408_at	APEX2	27301	APEX nuclease (apurinic/apyrimidinic endonuclease) 2	NM_014481	Hs.555936	Xp11.21	-1.1002	-3.12727	-0.70259	0.224666	0.609643
java.awt.Color[r=255,g=255,b=255]	[F@948561	225723_at	C6orf129	154467	chromosome 6 open reading frame 129	BE794699	Hs.284207	6p21.2	-0.843302	-3.1248	-0.652982	0.208967	0.637221
java.awt.Color[r=255,g=255,b=255]	[F@10e3183	201925_s_at	CD55	1604	CD55 antigen, decay accelerating factor for complement (Cromer blood group)	NM_000574	Hs.527653	1q32	-1.20855	-3.12124	-0.565885	0.181301	0.676888
java.awt.Color[r=255,g=255,b=255]	[F@10a50fc	230095_at	TXNL2	10539	thioredoxin-like 2	AI200546	Hs.42644	10q26	-0.801792	-3.11961	-0.621689	0.199284	0.650655
java.awt.Color[r=255,g=255,b=255]	[F@1c6e7ee	222744_s_at	TMLHE	55217	trimethyllysine hydroxylase, epsilon	AI635160	Hs.133321	Xq28	-0.877919	-3.11809	-0.773331	0.248015	0.590174
java.awt.Color[r=255,g=255,b=255]	[F@167dcba	200951_s_at	CCND2	894	cyclin D2	AW026491	Hs.376071	12p13	-1.28588	-3.11721	-0.748775	0.240206	0.599997
java.awt.Color[r=255,g=255,b=255]	[F@1217d7c	229002_at	FAM69B	138311	family with sequence similarity 69, member B	AI095583	Hs.495480	9q34.3	-0.809387	-3.11605	-0.650929	0.208896	0.637684
java.awt.Color[r=255,g=255,b=255]	[F@1552d4	223490_s_at	EXOSC3	51010	exosome component 3	AF281132	Hs.556027	9p11	-0.867226	-3.10999	-0.635163	0.204233	0.645748
java.awt.Color[r=255,g=255,b=255]	[F@96396f	222844_s_at	SRR	63826	serine racemase	AF169974	Hs.461954	17p13	-0.876419	-3.10937	-0.767942	0.246977	0.594568
java.awt.Color[r=255,g=255,b=255]	[F@179bd4b	205664_at	KIN	22944	KIN, antigenic determinant of recA protein homolog (mouse)	NM_012311	Hs.397918	10p15-p14	-1.0618	-3.10508	-0.716115	0.230627	0.613671
java.awt.Color[r=255,g=255,b=255]	[F@12fed85	202270_at	GBP1	2633	guanylate binding protein 1, interferon-inducible, 67kDa	NM_002053	Hs.62661	1p22.2	-1.18893	-3.09863	-0.831119	0.268221	0.572135
java.awt.Color[r=255,g=255,b=255]	[F@1288806	213238_at	ATP10D	57205	ATPase, Class V, type 10D	AI478147	Hs.437241	4p12	-0.953575	-3.09859	-0.683664	0.220637	0.624929
java.awt.Color[r=255,g=255,b=255]	[F@90900d	1555233_at	RHOJ	57381	ras homolog gene family, member J	BC025770	Hs.525389	14q23.2	-1.52244	-3.09821	-0.955383	0.308366	0.524209
java.awt.Color[r=255,g=255,b=255]	[F@f7fe31	230708_at	PRICKLE1	144165	prickle-like 1 (Drosophila)	AA206141	Hs.524348	12q12	-0.797709	-3.09595	-0.626664	0.202414	0.646502
java.awt.Color[r=255,g=255,b=255]	[F@6e7e6f	223796_at	CNTNAP3	79937	contactin associated protein-like 3	AF333769	"c(""Hs.128474"", ""Hs.459668"", ""Hs.567981"")"	9p13.1	-0.863972	-3.09342	-0.655026	0.211748	0.637053
java.awt.Color[r=255,g=255,b=255]	[F@163b39c	231219_at	CMTM1	113540	CKLF-like MARVEL transmembrane domain containing 1	AI825627	Hs.585005	16q21	-0.795068	-3.09312	-0.667019	0.215646	0.62877
java.awt.Color[r=255,g=255,b=255]	[F@1334a85	226271_at	GDAP1	54332	ganglioside-induced differentiation-associated protein 1	N46350	Hs.168950	8q21.11	-0.836402	-3.09242	-0.636665	0.205879	0.644294
java.awt.Color[r=255,g=255,b=255]	[F@ba2324	205706_s_at	ANKRD26	22852	ankyrin repeat domain 26	NM_014915	Hs.361041	10pter-q22.1	-1.06034	-3.09157	-0.722274	0.233627	0.610052
java.awt.Color[r=255,g=255,b=255]	[F@1beb05a	217755_at	HN1	51155	hematological and neurological expressed 1	NM_016185	Hs.532803	17q25.1	-0.926262	-3.09013	-0.509955	0.165027	0.701918
java.awt.Color[r=255,g=255,b=255]	[F@1d307a2	210740_s_at	ITPK1	3705	inositol 1,3,4-triphosphate 5/6 kinase	AF279372	Hs.308122	14q31	-0.985276	-3.084	-0.606593	0.19669	0.655757
java.awt.Color[r=255,g=255,b=255]	[F@e10b3f	208927_at	SPOP	8405	speckle-type POZ protein	BF673888	Hs.463382	17q21.33	-1.02188	-3.08398	-0.581729	0.188629	0.666526
java.awt.Color[r=255,g=255,b=255]	[F@1d3a8c4	203519_s_at	UPF2	26019	UPF2 regulator of nonsense transcripts homolog (yeast)	NM_015542	Hs.370689	10p14-p13	-1.1286	-3.08346	-0.512107	0.166082	0.701515
java.awt.Color[r=255,g=255,b=255]	[F@1c3e504	211928_at	DYNC1H1	1778	dynein, cytoplasmic 1, heavy chain 1	AB002323	"c(""Hs.7720"", ""Hs.443625"")"	14q32.3-qter|14q32	-0.97742	-3.08334	-0.604112	0.195928	0.656211
java.awt.Color[r=255,g=255,b=255]	[F@fe08c9	211122_s_at	CXCL11	6373	chemokine (C-X-C motif) ligand 11	AF002985	Hs.518814	4q21.2	-0.103906	-3.07462	-0.848347	0.275919	0.549421
java.awt.Color[r=255,g=255,b=255]	[F@504d1a	228038_at	SOX2	6657	SRY (sex determining region Y)-box 2	AI669815	Hs.518438	3q26.3-q27	0.232206	-3.07303	-0.749104	0.243767	0.596753
java.awt.Color[r=255,g=255,b=255]	[F@d75c9c	243974_at	NA	NA	NA	AI192452	NA	NA	-0.766282	-3.07156	-0.757109	0.24649	0.595681
java.awt.Color[r=255,g=255,b=255]	[F@807cc7	204675_at	SRD5A1	6715	steroid-5-alpha-reductase, alpha polypeptide 1 (3-oxo-5 alpha-steroid delta 4-dehydrogenase alpha 1)	NM_001047	Hs.552	5p15	-1.09186	-3.07103	-0.735962	0.239647	0.605179
java.awt.Color[r=255,g=255,b=255]	[F@b89d5e	209735_at	ABCG2	9429	ATP-binding cassette, sub-family G (WHITE), member 2	AF098951	Hs.480218	4q22	-0.999541	-3.06954	-0.789657	0.257256	0.572641
java.awt.Color[r=255,g=255,b=255]	[F@6431ce	209460_at	ABAT	18	4-aminobutyrate aminotransferase	AF237813	Hs.336768	16p13.2	-1.00783	-3.06323	-0.623908	0.203676	0.646385
java.awt.Color[r=255,g=255,b=255]	[F@99ab62	201543_s_at	SAR1A	56681	SAR1 gene homolog A (S. cerevisiae)	NM_020150	Hs.499960	10q22.1	-1.23841	-3.06256	-0.625278	0.204168	0.646153
java.awt.Color[r=255,g=255,b=255]	[F@13485b2	208510_s_at	PPARG	5468	peroxisome proliferative activated receptor, gamma	NM_015869	Hs.162646	3p25	-1.02984	-3.05784	-0.6682	0.21852	0.632758
java.awt.Color[r=255,g=255,b=255]	[F@1eaafa7	225149_at	RP11-98F14.6	55795	NA	AU144029	Hs.508769	13q34	-0.851219	-3.057	-0.612648	0.200409	0.652633
java.awt.Color[r=255,g=255,b=255]	[F@8d0095	202494_at	PPIE	10450	peptidylprolyl isomerase E (cyclophilin E)	NM_006112	"c(""Hs.459927"", ""Hs.524690"")"	1p32	-1.17571	-3.0537	-0.607315	0.198879	0.656879
java.awt.Color[r=255,g=255,b=255]	[F@1e06c5d	239587_at	NA	NA	NA	AI686890	NA	NA	0.585225	-3.05133	-0.71629	0.234747	0.606173
java.awt.Color[r=255,g=255,b=255]	[F@f46006	1552283_s_at	ZDHHC11	79844	zinc finger, DHHC-type containing 11	NM_024786	Hs.368851	5p15.33	-2.07779	-3.04663	-0.820706	0.269382	0.570076
java.awt.Color[r=255,g=255,b=255]	[F@136168	215986_at	NA	NA	NA	AU146999	NA	NA	-0.931594	-3.04463	-0.806404	0.264861	0.569745
java.awt.Color[r=255,g=255,b=255]	[F@5a4f17	218631_at	AVPI1	60370	arginine vasopressin-induced 1	NM_021732	Hs.23918	10q24.2	-0.912072	-3.04096	-0.677845	0.222905	0.621698
java.awt.Color[r=255,g=255,b=255]	[F@dc5e85	226242_at	C1orf131	128061	chromosome 1 open reading frame 131	BF515750	Hs.556017	1q42.2	-0.836912	-3.0407	-0.604441	0.198784	0.657486
java.awt.Color[r=255,g=255,b=255]	[F@181ed08	230748_at	SLC16A6	9120	solute carrier family 16 (monocarboxylic acid transporters), member 6	AI873273	Hs.42645	17q24.2	0.294352	-3.03955	-0.722036	0.237547	0.598915
java.awt.Color[r=255,g=255,b=255]	[F@78d6b1	231772_x_at	CENPH	64946	centromere protein H	AL572471	Hs.200395	5p15.2	-0.793811	-3.0346	-0.552999	0.182231	0.682186
java.awt.Color[r=255,g=255,b=255]	[F@321d9e	242396_at	NA	440312	NA	AA195408	NA	NA	0.753597	-3.03409	-0.893559	0.294506	0.550845
java.awt.Color[r=255,g=255,b=255]	[F@4650ab	212037_at	PNN	5411	pinin, desmosome associated protein	BF508848	Hs.409965	14q21.1	-0.976116	-3.03081	-0.538101	0.177544	0.687648
java.awt.Color[r=255,g=255,b=255]	[F@b70c46	219410_at	TMEM45A	55076	transmembrane protein 45A	NM_018004	"c(""Hs.126598"", ""Hs.472119"")"	3q12.2	-0.901293	-3.02894	-0.590938	0.195097	0.66302
java.awt.Color[r=255,g=255,b=255]	[F@4a84ff	228121_at	TGFB2	7042	transforming growth factor, beta 2	AU145950	Hs.133379	1q41	-0.81711	-3.0267	-0.668165	0.220757	0.630347
java.awt.Color[r=255,g=255,b=255]	[F@9aaac5	1553798_a_at	FBXL13	222235	F-box and leucine-rich repeat protein 13	NM_145032	Hs.434284	7q22.1	-1.65764	-3.02569	-0.734282	0.242683	0.60423
java.awt.Color[r=255,g=255,b=255]	[F@a97df5	229893_at	FRMD3	257019	FERM domain containing 3	BF589413	Hs.127535	9q21.32	0.27419	-3.02501	-0.660237	0.218259	0.636588
java.awt.Color[r=255,g=255,b=255]	[F@1e961a	209520_s_at	NCBP1	4686	nuclear cap binding protein subunit 1, 80kDa	BC001450	Hs.288867	9q34.1	-1.00485	-3.02356	-0.675817	0.223517	0.630972
java.awt.Color[r=255,g=255,b=255]	[F@cd895a	239481_at	RP1-32F7.2	286499	NA	AI864183	Hs.110069	Xq21.32	0.580219	-3.02336	-0.921555	0.304811	0.515484
java.awt.Color[r=255,g=255,b=255]	[F@130de04	204944_at	PTPRG	5793	protein tyrosine phosphatase, receptor type, G	NM_002841	Hs.146050	3p21-p14	-1.08311	-3.02082	-0.690664	0.228634	0.621572
java.awt.Color[r=255,g=255,b=255]	[F@295202	240738_at	NRP1	8829	neuropilin 1	AI245924	Hs.131704	10p12	-0.77229	-3.01777	-0.788079	0.261146	0.582838
java.awt.Color[r=255,g=255,b=255]	[F@5ae9b	234986_at	GCLM	2730	glutamate-cysteine ligase, modifier subunit	AA630626	Hs.315562	1p22.1	-0.787682	-3.01755	-0.750966	0.248866	0.599237
java.awt.Color[r=255,g=255,b=255]	[F@267418	238962_at	NA	NA	NA	AW305300	NA	NA	-0.775932	-3.01735	-0.745887	0.247199	0.593192
java.awt.Color[r=255,g=255,b=255]	[F@1995ae6	228128_x_at	PAPPA	5069	pregnancy-associated plasma protein A, pappalysin 1	AI110886	"c(""Hs.332422"", ""Hs.494928"")"	9q33.2	-0.817001	-3.01483	-0.552966	0.183415	0.682776
java.awt.Color[r=255,g=255,b=255]	[F@1ccbe55	232287_at	PGBD3	267004	piggyBac transposable element derived 3	AL133084	Hs.133444	10q11	0.333876	-3.01451	-0.78141	0.259216	0.581239
java.awt.Color[r=255,g=255,b=255]	[F@b4bbc1	218904_s_at	C9orf40	55071	chromosome 9 open reading frame 40	NM_017998	Hs.532296	9q21.13	0.048336	-3.01085	-0.778226	0.258474	0.585858
java.awt.Color[r=255,g=255,b=255]	[F@1818a3b	232338_at	ZNF431	170959	zinc finger protein 431	AU144815	Hs.285657	19p12	0.335286	-3.00905	-0.680984	0.226312	0.625491
java.awt.Color[r=255,g=255,b=255]	[F@fabb87	236835_at	FUT8	2530	fucosyltransferase 8 (alpha (1,6) fucosyltransferase)	AI654093	Hs.118722	14q24.3	-0.780566	-3.00869	-0.833236	0.276943	0.55914
java.awt.Color[r=255,g=255,b=255]	[F@b2805b	230574_at	NA	388480	NA	AW139393	NA	NA	-0.798306	-3.00829	-0.582281	0.193559	0.669053
java.awt.Color[r=255,g=255,b=255]	[F@167447f	1556389_at	TNRC5	10695	trinucleotide repeat containing 5	AF161347	Hs.414099	6pter-p12.1	-1.46511	-3.00791	-0.639016	0.212446	0.643487
java.awt.Color[r=255,g=255,b=255]	[F@12ccba	221121_at	CXorf48	54967	chromosome X open reading frame 48	NM_017863	Hs.272804	Xq26.3	-0.890206	-3.00442	-0.698631	0.232535	0.61476
java.awt.Color[r=255,g=255,b=255]	[F@17d77bc	222918_at	RAB9B	51209	RAB9B, member RAS oncogene family	AL139228	Hs.522736	Xq22.1-q22.3	-0.875816	-3.00006	-0.703055	0.234347	0.611567
java.awt.Color[r=255,g=255,b=255]	[F@1b38890	223313_s_at	MAGED4	81557	melanoma antigen family D, 4	BC001207	Hs.522650	NA	-0.869841	-2.99964	-0.674395	0.224825	0.628061
java.awt.Color[r=255,g=255,b=255]	[F@9868a5	213595_s_at	CDC42BPA	8476	CDC42 binding protein kinase alpha (DMPK-like)	AA127643	Hs.35433	1q42.11	-0.947394	-2.99914	-0.640511	0.213565	0.641022
java.awt.Color[r=255,g=255,b=255]	[F@891610	229029_at	CAMK4	814	calcium/calmodulin-dependent protein kinase IV	AI745230	Hs.438801	5q21.3	-0.808903	-2.99839	-0.635813	0.212051	0.641968
java.awt.Color[r=255,g=255,b=255]	[F@1b58ea	226264_at	SUSD1	64420	sushi domain containing 1	AL137432	Hs.494827	9q31.3-q33.1	-0.836602	-2.99687	-0.717631	0.23946	0.603729
java.awt.Color[r=255,g=255,b=255]	[F@1b7b4f1	244297_at	FLJ35740	253650	NA	AI806762	Hs.561966	9p13.1	-0.765963	-2.99567	-0.715244	0.238759	0.607146
java.awt.Color[r=255,g=255,b=255]	[F@131e2	226865_at	NA	NA	NA	AW130600	NA	NA	-0.830115	-2.99444	-0.777191	0.259544	0.577047
java.awt.Color[r=255,g=255,b=255]	[F@be8be4	1568678_s_at	FGFR1OP	11116	FGFR1 oncogene partner	BC037785	Hs.487175	6q27	-1.34593	-2.99417	-0.562116	0.187736	0.677595
java.awt.Color[r=255,g=255,b=255]	[F@245a51	203925_at	GCLM	2730	glutamate-cysteine ligase, modifier subunit	NM_002061	Hs.315562	1p22.1	-1.1124	-2.98791	-0.704532	0.235794	0.615734
java.awt.Color[r=255,g=255,b=255]	[F@4e7b18	1552427_at	ZNF485	220992	zinc finger protein 485	NM_145312	Hs.147440	10q11.21	-1.91404	-2.98568	-0.630871	0.211299	0.647116
java.awt.Color[r=255,g=255,b=255]	[F@165d612	223652_at	AS3MT	57412	arsenic (+3 oxidation state) methyltransferase	AF226730	Hs.123461	10q24.32	-0.865089	-2.98342	-0.770614	0.258299	0.585767
java.awt.Color[r=255,g=255,b=255]	[F@15a8a31	203091_at	FUBP1	8880	far upstream element (FUSE) binding protein 1	NM_003902	Hs.567380	1p31.1	-1.14516	-2.9815	-0.511605	0.171593	0.701906
java.awt.Color[r=255,g=255,b=255]	[F@1e2a319	229139_at	JPH1	56704	junctophilin 1	AI202201	Hs.160574	8q21	-0.808014	-2.97951	-0.670784	0.225133	0.628555
java.awt.Color[r=255,g=255,b=255]	[F@118ac6	1553976_a_at	RP11-529I10.4	25911	NA	BC031695	Hs.555926	10q24.32	-1.63603	-2.97858	-0.751659	0.252355	0.601621
java.awt.Color[r=255,g=255,b=255]	[F@1591150	230250_at	PTPRB	5787	protein tyrosine phosphatase, receptor type, B	AI670852	Hs.434375	12q15-q21	-0.800321	-2.97624	-0.742683	0.249537	0.593966
java.awt.Color[r=255,g=255,b=255]	[F@eb0308	1554887_at	NA	NA	NA	BC032716	NA	NA	-0.636066	-2.97599	-0.825111	0.277256	0.565346
java.awt.Color[r=255,g=255,b=255]	[F@279e27	225580_at	MRPL50	54534	mitochondrial ribosomal protein L50	BG028213	Hs.288224	9q31.1	-0.845085	-2.97294	-0.728041	0.244889	0.608986
java.awt.Color[r=255,g=255,b=255]	[F@aa69df	206271_at	TLR3	7098	toll-like receptor 3	NM_003265	Hs.29499	4q35	-1.05088	-2.96875	-0.704795	0.237404	0.6147
java.awt.Color[r=255,g=255,b=255]	[F@16a38cb	202780_at	OXCT1	5019	3-oxoacid CoA transferase 1	NM_000436	Hs.278277	5p13.1	-1.15984	-2.96533	-0.570921	0.192532	0.67462
java.awt.Color[r=255,g=255,b=255]	[F@1a3992d	206261_at	ZNF239	8187	zinc finger protein 239	NM_005674	Hs.25040	10q11.22-q11.23	-1.05115	-2.9642	-0.546517	0.184372	0.68516
java.awt.Color[r=255,g=255,b=255]	[F@11dff58	213653_at	METTL3	56339	methyltransferase like 3	AW069290	Hs.168799	14q11.1	-0.946758	-2.9612	-0.557327	0.18821	0.678588
java.awt.Color[r=255,g=255,b=255]	[F@3491f5	228181_at	SLC30A1	7779	solute carrier family 30 (zinc transporter), member 1	AI553933	Hs.519469	1q32-q41	0.235299	-2.96005	-0.933725	0.315443	0.539735
java.awt.Color[r=255,g=255,b=255]	[F@445f18	232262_at	PRR6	201161	proline rich 6	AU155941	Hs.433422	17p11.2	0.333235	-2.95654	-0.732843	0.247872	0.600079
java.awt.Color[r=255,g=255,b=255]	[F@185dd0c	202741_at	PRKACB	5567	protein kinase, cAMP-dependent, catalytic, beta	AA130247	"c(""Hs.487325"", ""Hs.532375"")"	1p36.1	-1.16208	-2.95432	-0.52583	0.177987	0.695161
java.awt.Color[r=255,g=255,b=255]	[F@15209db	203372_s_at	SOCS2	8835	suppressor of cytokine signaling 2	AB004903	Hs.485572	12q	-0.26771	-2.95335	-1.27512	0.431753	0.437744
java.awt.Color[r=255,g=255,b=255]	[F@15f81bd	239731_at	NA	NA	NA	AI674685	NA	NA	-0.77399	-2.95304	-0.604014	0.20454	0.659829
java.awt.Color[r=255,g=255,b=255]	[F@10fbe51	241815_at	NA	NA	NA	AW299815	NA	NA	0.711126	-2.95107	-0.741152	0.251147	0.60227
java.awt.Color[r=255,g=255,b=255]	[F@296f01	224618_at	ROD1	9991	ROD1 regulator of differentiation 1 (S. pombe)	BF059136	Hs.269988	9q32	0.162264	-2.95084	-0.806816	0.273419	0.576273
java.awt.Color[r=255,g=255,b=255]	[F@1f0aa8e	219255_x_at	IL17RB	55540	interleukin 17 receptor B	NM_018725	Hs.558512	3p21.1	0.0549958	-2.94888	-0.762458	0.258558	0.588762
java.awt.Color[r=255,g=255,b=255]	[F@bd8164	1405_i_at	CCL5	6352	chemokine (C-C motif) ligand 5	M21121	Hs.514821	17q11.2-q12	-2.19973	-2.94544	-0.966974	0.328295	0.501797
java.awt.Color[r=255,g=255,b=255]	[F@3259d4	1566446_at	KLF12	11278	Kruppel-like factor 12	AL832616	Hs.373857	13q22	-1.34844	-2.94538	-0.663428	0.225243	0.62926
java.awt.Color[r=255,g=255,b=255]	[F@16c7234	215726_s_at	CYB5A	1528	cytochrome b5 type A (microsomal)	M22976	Hs.465413	18q23	-0.932084	-2.94401	-0.54857	0.186334	0.683422
java.awt.Color[r=255,g=255,b=255]	[F@1cc100d	206068_s_at	ACADL	33	acyl-Coenzyme A dehydrogenase, long chain	AI367275	Hs.471277	2q34-q35	-1.05334	-2.94397	-0.837063	0.284331	0.554531
java.awt.Color[r=255,g=255,b=255]	[F@1081b31	218371_s_at	PSPC1	55269	paraspeckle component 1	NM_018282	Hs.213198	13q12.11	-0.91672	-2.94251	-0.556541	0.189138	0.680355
java.awt.Color[r=255,g=255,b=255]	[F@18a0cbd	228726_at	SERPINB1	1992	serpin peptidase inhibitor, clade B (ovalbumin), member 1	AW512196	Hs.381167	6p25	-0.812097	-2.94152	-0.626374	0.212942	0.643943
java.awt.Color[r=255,g=255,b=255]	[F@1f73e2a	221047_s_at	MARK1	4139	MAP/microtubule affinity-regulating kinase 1	NM_018650	Hs.497806	1q41	-0.890318	-2.93991	-0.603114	0.205147	0.658085
java.awt.Color[r=255,g=255,b=255]	[F@3c0721	214231_s_at	RP11-125A7.3	23078	NA	AI744626	Hs.368282	13q14.11	-0.0446694	-2.93819	-0.645063	0.219544	0.636878
java.awt.Color[r=255,g=255,b=255]	[F@1385804	203094_at	MAD2L1BP	9587	MAD2L1 binding protein	NM_014628	Hs.122346	6p21.1	-1.14435	-2.93563	-0.559788	0.190687	0.679415
java.awt.Color[r=255,g=255,b=255]	[F@6c547a	224684_at	SNX12	29934	sorting nexin 12	AL559283	Hs.260750	Xq13.1	-0.85824	-2.93484	-0.469349	0.159923	0.722217
java.awt.Color[r=255,g=255,b=255]	[F@b82c73	202192_s_at	GAS7	8522	growth arrest-specific 7	NM_005890	Hs.462214	17p13.1	-1.19462	-2.93431	-0.692404	0.235968	0.619675
java.awt.Color[r=255,g=255,b=255]	[F@b12c4a	219336_s_at	ASCC1	51008	activating signal cointegrator 1 complex subunit 1	NM_015947	Hs.500007	10pter-q25.3	-0.902263	-2.93423	-0.579078	0.197353	0.669598
java.awt.Color[r=255,g=255,b=255]	[F@1b2a7a0	38892_at	KIAA0240	23506	KIAA0240	D87077	Hs.485426	6p21.1	-0.763986	-2.93295	-0.59987	0.204528	0.662842
java.awt.Color[r=255,g=255,b=255]	[F@19df8a8	233268_s_at	NDRG2	57447	NDRG family member 2	AF113700	"c(""Hs.334841"", ""Hs.525205"")"	14q11.2	-0.789229	-2.92946	-0.702289	0.239733	0.621425
java.awt.Color[r=255,g=255,b=255]	[F@d79f9c	238041_at	TCF12	6938	transcription factor 12 (HTF4, helix-loop-helix transcription factors 4)	AA151712	Hs.511504	15q21	-0.778902	-2.9292	-0.720724	0.246048	0.604715
java.awt.Color[r=255,g=255,b=255]	[F@1d12a70	228809_at	CXorf40B	541578	chromosome X open reading frame 40B	AW006998	"c(""Hs.278078"", ""Hs.425383"")"	Xq28	-0.810895	-2.92902	-0.709392	0.242194	0.611973
java.awt.Color[r=255,g=255,b=255]	[F@16c020d	219185_at	SIRT5	23408	sirtuin (silent mating type information regulation 2 homolog) 5 (S. cerevisiae)	NM_012241	Hs.567431	6p23	-0.904604	-2.9274	-0.63677	0.217521	0.640594
java.awt.Color[r=255,g=255,b=255]	[F@19ce430	210197_at	ITPK1	3705	inositol 1,3,4-triphosphate 5/6 kinase	BC003622	Hs.308122	14q31	-0.992084	-2.92694	-0.687921	0.235031	0.619724
java.awt.Color[r=255,g=255,b=255]	[F@1dda3e0	227481_at	CNKSR3	154043	CNKSR family member 3	BG165333	Hs.16064	6q25.2	-0.823121	-2.9265	-0.582096	0.198905	0.666299
java.awt.Color[r=255,g=255,b=255]	[F@1d59541	215388_s_at	CFHR1P	3079	complement factor H-related 1 pseudogene	X56210	Hs.154224	NA	-0.933824	-2.92642	-0.609914	0.208416	0.657888
java.awt.Color[r=255,g=255,b=255]	[F@f88c1c	230472_at	IRX1	79192	iroquois homeobox protein 1	AI870306	Hs.424156	5p15.3	-0.79928	-2.92593	-0.755752	0.258294	0.590694
java.awt.Color[r=255,g=255,b=255]	[F@3b5057	219694_at	FAM105A	54491	family with sequence similarity 105, member A	NM_019018	Hs.155085	5p15.2	-0.897816	-2.92422	-0.657719	0.224921	0.632649
java.awt.Color[r=255,g=255,b=255]	[F@e73bd3	204072_s_at	FRY	10129	furry homolog (Drosophila)	NM_023037	Hs.507669	13q13.1	-1.10848	-2.92124	-0.845001	0.289261	0.558868
java.awt.Color[r=255,g=255,b=255]	[F@14dd013	205743_at	STAC	6769	SH3 and cysteine rich domain	NM_003149	Hs.56045	3p22.3	-1.0595	-2.92015	-0.553058	0.189393	0.680833
java.awt.Color[r=255,g=255,b=255]	[F@13937ca	201628_s_at	RRAGA	10670	Ras-related GTP binding A	NM_006570	Hs.432330	9p22.1	-1.22927	-2.9186	-0.585947	0.200763	0.668868
java.awt.Color[r=255,g=255,b=255]	[F@10c6852	1554171_at	ZMYM3	9203	zinc finger, MYM-type 3	BC013009	Hs.522684	Xq13.1	-1.60019	-2.91637	-0.647446	0.222004	0.635848
java.awt.Color[r=255,g=255,b=255]	[F@44ed83	241703_at	RPIB9	154661	NA	AI928037	Hs.411488	7q21.12	0.703834	-2.91548	-0.824945	0.282953	0.553086
java.awt.Color[r=255,g=255,b=255]	[F@17a7950	230518_at	EVA1	10205	epithelial V-like antigen 1	BF437750	Hs.116651	11q24	-0.798772	-2.91489	-0.827977	0.284051	0.554877
java.awt.Color[r=255,g=255,b=255]	[F@1459612	202951_at	STK38	11329	serine/threonine kinase 38	BE048506	Hs.409578	6p21	-1.15179	-2.91419	-0.587905	0.201739	0.667291
java.awt.Color[r=255,g=255,b=255]	[F@1953850	226093_at	DCP1B	196513	DCP1 decapping enzyme homolog B (S. cerevisiae)	AW204088	Hs.130934	12p13.33	-0.838806	-2.91405	-0.64241	0.220453	0.636784
java.awt.Color[r=255,g=255,b=255]	[F@16ee14	229156_s_at	NA	441301	NA	AI949265	NA	NA	0.256904	-2.91364	-0.643784	0.220955	0.635848
java.awt.Color[r=255,g=255,b=255]	[F@ab9ff	208700_s_at	TKT	7086	transketolase (Wernicke-Korsakoff syndrome)	L12711	Hs.89643	3p14.3	-1.02703	-2.9131	-0.528259	0.181339	0.69207
java.awt.Color[r=255,g=255,b=255]	[F@114412a	1559826_a_at	LOC401074	401074	NA	BC039495	Hs.528540	3p12.3	-1.38846	-2.91192	-0.682443	0.234362	0.622811
java.awt.Color[r=255,g=255,b=255]	[F@1b3b860	213139_at	SNAI2	6591	snail homolog 2 (Drosophila)	AI572079	Hs.360174	8q11	-0.955643	-2.91119	-0.761647	0.261628	0.598742
java.awt.Color[r=255,g=255,b=255]	[F@90988c	218118_s_at	TIMM23	10431	translocase of inner mitochondrial membrane 23 homolog (yeast)	NM_006327	Hs.524308	10q11.21-q11.23	-0.920007	-2.90561	-0.534419	0.183927	0.689905
java.awt.Color[r=255,g=255,b=255]	[F@15e1c20	225809_at	DKFZP564O0823	25849	NA	AI659927	Hs.105460	4q13.3-q21.3	-0.842138	-2.90359	-0.770347	0.265308	0.582732
java.awt.Color[r=255,g=255,b=255]	[F@541170	223656_s_at	C1orf91	56063	chromosome 1 open reading frame 91	BC004885	Hs.272299	1p36.11-p34.2	-0.864819	-2.8988	-0.671954	0.231804	0.62706
java.awt.Color[r=255,g=255,b=255]	[F@fcda22	202449_s_at	RXRA	6256	retinoid X receptor, alpha	NM_002957	Hs.20084	9q34.3	-1.17923	-2.89822	-0.564438	0.194754	0.678353
java.awt.Color[r=255,g=255,b=255]	[F@2c6ec9	227268_at	LOC51136	51136	NA	N51514	Hs.531701	17q23.1	0.215693	-2.89749	-0.840294	0.290008	0.570846
java.awt.Color[r=255,g=255,b=255]	[F@168c5f0	1556063_s_at	LOC283012	283012	NA	AW182934	NA	10q23.32	-1.47291	-2.89487	-0.505204	0.174517	0.70458
java.awt.Color[r=255,g=255,b=255]	[F@10b9c7c	226046_at	MAPK8	5599	mitogen-activated protein kinase 8	AU152505	Hs.522924	10q11.22	-0.839555	-2.89073	-0.572525	0.198056	0.674478
java.awt.Color[r=255,g=255,b=255]	[F@1047b75	32094_at	CHST3	9469	carbohydrate (chondroitin 6) sulfotransferase 3	AB017915	Hs.158304	10q22.1	-0.765084	-2.88997	-0.637214	0.220492	0.64119
java.awt.Color[r=255,g=255,b=255]	[F@7d033a	218917_s_at	ARID1A	8289	AT rich interactive domain 1A (SWI- like)	NM_018450	Hs.468972	1p35.3	-0.908093	-2.88766	-0.475929	0.164815	0.719092
java.awt.Color[r=255,g=255,b=255]	[F@1c70140	201905_s_at	CTDSPL	10217	CTD (carboxy-terminal domain, RNA polymerase II, polypeptide A) small phosphatase-like	BF590317	Hs.475963	3p21.3	-1.21098	-2.88609	-0.682303	0.236411	0.618234
java.awt.Color[r=255,g=255,b=255]	[F@748a38	235215_at	ERCC4	2072	excision repair cross-complementing rodent repair deficiency, complementation group 4	AI694544	Hs.567265	16p13.3-p13.11	0.41976	-2.88596	-0.749431	0.259682	0.597813
java.awt.Color[r=255,g=255,b=255]	[F@ad9290	235373_at	NA	NA	NA	AI743489	NA	NA	-0.785641	-2.88415	-0.762045	0.264218	0.585332
java.awt.Color[r=255,g=255,b=255]	[F@2731ac	221869_at	GM632	57473	NA	AL118506	Hs.551552	20q13.33	-0.884576	-2.87861	-0.685056	0.237981	0.623135
java.awt.Color[r=255,g=255,b=255]	[F@129f4e9	235572_at	SPBC24	147841	spindle pole body component 24 homolog (S. cerevisiae)	AI469788	Hs.381225	19p13.2	-0.785009	-2.87779	-0.518407	0.180141	0.698251
java.awt.Color[r=255,g=255,b=255]	[F@1088afe	204566_at	PPM1D	8493	protein phosphatase 1D magnesium-dependent, delta isoform	NM_003620	Hs.286073	17q23.2	-1.09564	-2.87771	-0.525026	0.182446	0.695801
java.awt.Color[r=255,g=255,b=255]	[F@1fbb09d	225457_s_at	DKFZP564I1171	25845	NA	BF528646	"c(""Hs.481464"", ""Hs.586205"")"	5p15.33	-0.846429	-2.87569	-0.589684	0.205058	0.665734
java.awt.Color[r=255,g=255,b=255]	[F@2043df	206609_at	MAGEC1	9947	melanoma antigen family C, 1	NM_005462	Hs.132194	Xq26	-1.04699	-2.87545	-0.677518	0.235621	0.62112
java.awt.Color[r=255,g=255,b=255]	[F@6a770e	213693_s_at	MUC1	4582	mucin 1, cell surface associated	AI610869	Hs.89603	1q21	-0.946572	-2.87141	-0.694933	0.242018	0.617173
java.awt.Color[r=255,g=255,b=255]	[F@1fe4c87	229892_at	EP400NL	347918	EP400 N-terminal like	AW628843	Hs.122115	12q24.33	-0.803422	-2.87095	-0.507243	0.176681	0.703012
java.awt.Color[r=255,g=255,b=255]	[F@1196c3d	1559096_x_at	FBXO9	26268	F-box protein 9	AK095307	Hs.216653	6p12.3-p11.2	-1.40571	-2.86747	-0.694488	0.242196	0.619779
java.awt.Color[r=255,g=255,b=255]	[F@111fd3a	225686_at	FAM33A	348235	family with sequence similarity 33, member A	BE048371	"c(""Hs.435714"", ""Hs.463607"")"	17q22	-0.843855	-2.8661	-0.544121	0.189847	0.687072
java.awt.Color[r=255,g=255,b=255]	[F@603a91	207847_s_at	MUC1	4582	mucin 1, cell surface associated	NM_002456	Hs.89603	1q21	-1.0329	-2.86518	-0.825535	0.288126	0.556607
java.awt.Color[r=255,g=255,b=255]	[F@133d2ae	219479_at	KDELC1	79070	KDEL (Lys-Asp-Glu-Leu) containing 1	NM_024089	Hs.408629	13q33	-0.900634	-2.86499	-0.744387	0.259822	0.605509
java.awt.Color[r=255,g=255,b=255]	[F@12331f1	202869_at	OAS1	4938	2',5'-oligoadenylate synthetase 1, 40/46kDa	NM_016816	Hs.524760	12q24.1	-1.15514	-2.86476	-0.799735	0.279163	0.575982
java.awt.Color[r=255,g=255,b=255]	[F@1c1f602	235363_at	NA	NA	NA	BF108778	NA	NA	-0.785736	-2.8634	-0.602956	0.210574	0.66036
java.awt.Color[r=255,g=255,b=255]	[F@42e199	204037_at	EDG2	1902	endothelial differentiation, lysophosphatidic acid G-protein-coupled receptor, 2	BF055366	Hs.126667	9q31.3	-1.10946	-2.86282	-0.494117	0.172598	0.710417
java.awt.Color[r=255,g=255,b=255]	[F@185f2dd	210187_at	FKBP1A	2280	FK506 binding protein 1A, 12kDa	BC005147	Hs.471933	20p13	-0.992276	-2.86197	-0.593859	0.2075	0.663117
java.awt.Color[r=255,g=255,b=255]	[F@1a7fce5	218527_at	APTX	54840	aprataxin	NM_017692	Hs.20158	9p13.3	-0.914446	-2.86093	-0.524309	0.183265	0.695524
java.awt.Color[r=255,g=255,b=255]	[F@15461b5	204033_at	TRIP13	9319	thyroid hormone receptor interactor 13	NM_004237	Hs.436187	5p15.33	-1.11021	-2.85992	-0.589583	0.206153	0.662644
java.awt.Color[r=255,g=255,b=255]	[F@b71cef	53991_at	DENND2A	27147	DENN/MADD domain containing 2A	AA127623	Hs.6385	7q34	-0.762656	-2.85976	-0.609905	0.213271	0.651566
java.awt.Color[r=255,g=255,b=255]	[F@501a7e	206593_s_at	SURF5	6837	surfeit 5	NM_006752	"c(""Hs.78354"", ""Hs.203717"")"	9q34.2	-1.04729	-2.85801	-0.610357	0.21356	0.655403
java.awt.Color[r=255,g=255,b=255]	[F@7a9f85	222754_at	TRNT1	51095	tRNA nucleotidyl transferase, CCA-adding, 1	BE552215	Hs.567495	NA	0.125051	-2.85672	-0.600334	0.210148	0.657977
java.awt.Color[r=255,g=255,b=255]	[F@571376	214197_s_at	SETDB1	9869	SET domain, bifurcated 1	AI762193	Hs.516278	1q21	-0.941258	-2.85635	-0.576603	0.201868	0.673536
java.awt.Color[r=255,g=255,b=255]	[F@c535f7	204803_s_at	RRAD	6236	Ras-related associated with diabetes	NM_004165	Hs.1027	16q22	-1.08711	-2.85556	-0.601909	0.210785	0.659412
java.awt.Color[r=255,g=255,b=255]	[F@48563b	219147_s_at	C9orf95	54981	chromosome 9 open reading frame 95	NM_017881	Hs.494186	9q21.13	-0.905199	-2.85453	-0.803762	0.281574	0.562666
java.awt.Color[r=255,g=255,b=255]	[F@fe6c80	210502_s_at	PPIE	10450	peptidylprolyl isomerase E (cyclophilin E)	AF042386	"c(""Hs.459927"", ""Hs.524690"")"	1p32	-0.987752	-2.85417	-0.545954	0.191283	0.684984
java.awt.Color[r=255,g=255,b=255]	[F@1a0eca	227650_at	HSPA14	51182	heat shock 70kDa protein 14	AV757332	Hs.534169	10p13	-0.821071	-2.854	-0.543819	0.190546	0.686505
java.awt.Color[r=255,g=255,b=255]	[F@10be133	218066_at	SLC12A7	10723	solute carrier family 12 (potassium/chloride transporters), member 7	NM_006598	Hs.172613	5p15	0.0326617	-2.85261	-0.766673	0.268762	0.595704
java.awt.Color[r=255,g=255,b=255]	[F@1ec9167	227846_at	GPR176	11245	G protein-coupled receptor 176	AA526584	Hs.37196	15q14-q15.1	-0.81925	-2.85128	-0.552416	0.193743	0.683962
java.awt.Color[r=255,g=255,b=255]	[F@e963b6	59999_at	HIF1AN	55662	hypoxia-inducible factor 1, alpha subunit inhibitor	W37897	Hs.500788	10q24	-0.762004	-2.85118	-0.609114	0.213636	0.651583
java.awt.Color[r=255,g=255,b=255]	[F@1146ff	1559094_at	FBXO9	26268	F-box protein 9	AK095307	Hs.216653	6p12.3-p11.2	-1.40732	-2.84936	-0.610861	0.214386	0.656547
java.awt.Color[r=255,g=255,b=255]	[F@7338f7	236769_at	LOC158402	158402	NA	BE504242	Hs.153799	9q32	0.471321	-2.84864	-0.866839	0.304299	0.544763
java.awt.Color[r=255,g=255,b=255]	[F@151ff77	221550_at	COX15	1355	COX15 homolog, cytochrome c oxidase assembly protein (yeast)	BC002382	Hs.28326	10q24	0.100983	-2.84341	-0.684612	0.240771	0.62183
java.awt.Color[r=255,g=255,b=255]	[F@50d9f8	212088_at	PMPCA	23203	peptidase (mitochondrial processing) alpha	BF570122	Hs.495471	9q34.3	-0.97579	-2.8415	-0.515831	0.181535	0.699946
java.awt.Color[r=255,g=255,b=255]	[F@d65ef3	226534_at	KITLG	4254	KIT ligand	AI446414	Hs.1048	12q22	0.200551	-2.84143	-0.673262	0.236945	0.631351
java.awt.Color[r=255,g=255,b=255]	[F@1b161de	1568815_a_at	DDX50	79009	DEAD (Asp-Glu-Ala-Asp) box polypeptide 50	AA903184	Hs.522984	10q21.3	-1.3422	-2.83846	-0.548974	0.193406	0.68447
java.awt.Color[r=255,g=255,b=255]	[F@19b9dd8	204781_s_at	FAS	355	Fas (TNF receptor superfamily, member 6)	NM_000043	Hs.244139	10q24.1	-1.08745	-2.83787	-0.680541	0.239807	0.631119
java.awt.Color[r=255,g=255,b=255]	[F@1781a0a	1552307_a_at	C18orf17	125488	chromosome 18 open reading frame 17	NM_153211	Hs.128576	18q11.2	-2.00353	-2.83443	-0.752674	0.265547	0.595049
java.awt.Color[r=255,g=255,b=255]	[F@1b1f390	230122_at	MLLT10	8028	"c(""myeloid/lymphoid or mixed-lineage leukemia (trithorax homolog, Drosophila)"", "" translocated to, 10"")"	BE219716	Hs.30385	10p12	-0.801493	-2.83292	-0.623045	0.219931	0.647527
java.awt.Color[r=255,g=255,b=255]	[F@10cce69	218238_at	GTPBP4	23560	GTP binding protein 4	NM_012341	Hs.215766	10p15-p14	-0.918227	-2.83264	-0.50782	0.179275	0.703913
java.awt.Color[r=255,g=255,b=255]	[F@acf50d	1560879_a_at	SYT15	83849	synaptotagmin XV	AI971263	Hs.132762	10q11.1	-0.472891	-2.83204	-0.911013	0.321681	0.515258
java.awt.Color[r=255,g=255,b=255]	[F@1b11e18	219032_x_at	OPN3	23596	opsin 3 (encephalopsin, panopsin)	NM_014322	"c(""Hs.409081"", ""Hs.534399"")"	1q43	-0.906115	-2.82952	-0.705856	0.249462	0.617583
java.awt.Color[r=255,g=255,b=255]	[F@18e5f0d	227489_at	CCDC45	90799	coiled-coil domain containing 45	BE962027	Hs.515011	17q24.1	-0.822814	-2.82802	-0.699323	0.247284	0.62238
java.awt.Color[r=255,g=255,b=255]	[F@8bb53	223168_at	RHOU	58480	ras homolog gene family, member U	AL096776	Hs.435106	1q42.11-q42.3	0.133033	-2.82776	-0.741521	0.262229	0.591109
java.awt.Color[r=255,g=255,b=255]	[F@1212042	230099_at	NA	440460	NA	AI139993	NA	NA	-0.801706	-2.82718	-0.7982	0.282331	0.579841
java.awt.Color[r=255,g=255,b=255]	[F@17b8a0	239201_at	ALS2CR7	65061	amyotrophic lateral sclerosis 2 (juvenile) chromosome region, candidate 7	AI028242	Hs.584964	2q33.2	-0.775358	-2.82701	-0.59558	0.210675	0.663692
java.awt.Color[r=255,g=255,b=255]	[F@1fef058	235436_at	DDX31	64794	DEAD (Asp-Glu-Ala-Asp) box polypeptide 31	BE503800	Hs.495410	9q34.13	0.426703	-2.82671	-0.611926	0.21648	0.652039
java.awt.Color[r=255,g=255,b=255]	[F@7d1b17	202893_at	UNC13B	10497	unc-13 homolog B (C. elegans)	NM_006377	Hs.493791	9p12-p11	-1.15427	-2.82643	-0.586047	0.207345	0.664636
java.awt.Color[r=255,g=255,b=255]	[F@6e186a	232716_at	EDG2	1902	endothelial differentiation, lysophosphatidic acid G-protein-coupled receptor, 2	AU146685	Hs.126667	9q31.3	0.345666	-2.8259	-0.664642	0.235197	0.628038
java.awt.Color[r=255,g=255,b=255]	[F@14f647f	222195_s_at	C9orf156	51531	chromosome 9 open reading frame 156	AK023069	Hs.9196	9q22.33	0.113657	-2.82519	-0.655206	0.231916	0.63791
java.awt.Color[r=255,g=255,b=255]	[F@115207e	201042_at	TGM2	7052	transglutaminase 2 (C polypeptide, protein-glutamine-gamma-glutamyltransferase)	AL031651	Hs.517033	20q12	-1.27728	-2.82407	-0.52631	0.186366	0.693041
java.awt.Color[r=255,g=255,b=255]	[F@1d82a68	218504_at	FAHD2A	51011	fumarylacetoacetate hydrolase domain containing 2A	NM_016044	Hs.546387	2p24.3-p11.2	-0.915025	-2.82306	-0.572725	0.202874	0.67207
java.awt.Color[r=255,g=255,b=255]	[F@1b5cef1	242592_at	GPR137C	283554	G protein-coupled receptor 137C	AV727446	Hs.416214	14q22.1	-0.768896	-2.82106	-0.721725	0.255835	0.607684
java.awt.Color[r=255,g=255,b=255]	[F@1e127a4	205010_at	GNL3L	54552	guanine nucleotide binding protein-like 3 (nucleolar)-like	NM_019067	Hs.522664	Xp11.22	-1.08075	-2.81981	-0.687938	0.243966	0.623822
java.awt.Color[r=255,g=255,b=255]	[F@13bffb6	204779_s_at	HOXB7	3217	homeobox B7	NM_004502	Hs.436181	17q21.3	-1.0877	-2.8198	-0.735193	0.260725	0.593493
java.awt.Color[r=255,g=255,b=255]	[F@17c1993	224400_s_at	CHST9	83539	carbohydrate (N-acetylgalactosamine 4-0) sulfotransferase 9	AF332473	Hs.567604	18q11.2	-0.861912	-2.81855	-0.693799	0.246154	0.623375
java.awt.Color[r=255,g=255,b=255]	[F@dd838b	205583_s_at	CXorf45	79868	chromosome X open reading frame 45	NM_024810	Hs.443061	Xq23	-1.06425	-2.81658	-0.71691	0.254533	0.618212
java.awt.Color[r=255,g=255,b=255]	[F@fd4af3	227916_x_at	EXOSC3	51010	exosome component 3	AA747303	Hs.556027	9p11	-0.818769	-2.81628	-0.521962	0.185338	0.697067
java.awt.Color[r=255,g=255,b=255]	[F@ddce55	228196_s_at	LARP5	23185	La ribonucleoprotein domain family, member 5	BE974210	Hs.498455	10p15.3	-0.816487	-2.8128	-0.662151	0.235406	0.627301
java.awt.Color[r=255,g=255,b=255]	[F@178eedc	201681_s_at	DLG5	9231	discs, large homolog 5 (Drosophila)	AB011155	Hs.500245	10q23	-1.22431	-2.81252	-0.46905	0.166772	0.722588
java.awt.Color[r=255,g=255,b=255]	[F@1c3e7a3	231950_at	ZNF658	26149	zinc finger protein 658	AW874634	Hs.522147	9p12	-0.792479	-2.81166	-0.735672	0.261651	0.594755
java.awt.Color[r=255,g=255,b=255]	[F@1e983fa	205588_s_at	FGFR1OP	11116	FGFR1 oncogene partner	NM_007045	Hs.487175	6q27	-1.06403	-2.80913	-0.545981	0.19436	0.686388
java.awt.Color[r=255,g=255,b=255]	[F@12446b4	223136_at	AIG1	51390	androgen-induced 1	AF151861	Hs.567501	6q24.2	-0.872872	-2.80898	-0.61281	0.218161	0.651069
java.awt.Color[r=255,g=255,b=255]	[F@1744642	222500_at	PPIL1	51645	peptidylprolyl isomerase (cyclophilin)-like 1	BC003048	Hs.27693	6p21.1	-0.879514	-2.8087	-0.508447	0.181026	0.704344
java.awt.Color[r=255,g=255,b=255]	[F@1764cf0	204388_s_at	MAOA	4128	monoamine oxidase A	NM_000240	Hs.183109	Xp11.3	-0.244634	-2.80701	-0.629052	0.224101	0.648581
java.awt.Color[r=255,g=255,b=255]	[F@affd37	220171_x_at	KIAA1704	55425	KIAA1704	NM_018559	Hs.507922	13q13-q14	0.072776	-2.8065	-0.745713	0.265709	0.601053
java.awt.Color[r=255,g=255,b=255]	[F@19d1bf0	212888_at	DICER1	23405	Dicer1, Dcr-1 homolog (Drosophila)	BG109746	Hs.87889	14q32.13	-0.960763	-2.80415	-0.547163	0.195126	0.685593
java.awt.Color[r=255,g=255,b=255]	[F@261e17	215210_s_at	DLSTP	1744	dihydrolipoamide S-succinyltransferase pseudogene (E2 component of 2-oxo-glutarate complex)	S72422	Hs.480230	1p31	-0.934405	-2.8031	-0.530511	0.189258	0.69161
java.awt.Color[r=255,g=255,b=255]	[F@126c96f	213107_at	TNIK	23043	TRAF2 and NCK interacting kinase	R59093	Hs.34024	3q26.2-q26.31	-0.956716	-2.80227	-0.647092	0.230917	0.638518
java.awt.Color[r=255,g=255,b=255]	[F@93c279	212877_at	KNS2	3831	kinesin 2	AA284075	Hs.20107	14q32.3	-0.961126	-2.80094	-0.587414	0.20972	0.668159
java.awt.Color[r=255,g=255,b=255]	[F@1960d00	53912_at	SNX11	29916	sorting nexin 11	AI668643	"c(""Hs.15827"", ""Hs.505654"")"	17q21.32	-0.762735	-2.79928	-0.576256	0.205859	0.671662
java.awt.Color[r=255,g=255,b=255]	[F@1226343	222173_s_at	TBC1D2	55357	TBC1 domain family, member 2	AK026105	Hs.371016	9q22.33	0.113195	-2.79845	-0.737627	0.263584	0.604148
java.awt.Color[r=255,g=255,b=255]	[F@3aad39	213007_at	KIAA1794	55215	KIAA1794	W74442	Hs.513126	15q25-q26	-0.958303	-2.7947	-0.534575	0.191282	0.68996
java.awt.Color[r=255,g=255,b=255]	[F@943b4d	204686_at	IRS1	3667	insulin receptor substrate 1	NM_005544	Hs.471508	2q36	-1.09026	-2.79463	-0.578983	0.207177	0.669547
java.awt.Color[r=255,g=255,b=255]	[F@12dd192	229092_at	NA	NA	NA	AI420144	NA	NA	-0.808476	-2.78815	-0.569601	0.204294	0.674633
java.awt.Color[r=255,g=255,b=255]	[F@193838f	213285_at	TMEM30B	161291	transmembrane protein 30B	AV691491	Hs.146180	14q23.1	-0.952491	-2.78513	-0.600655	0.215665	0.658004
java.awt.Color[r=255,g=255,b=255]	[F@f5b421	222109_at	GNL3L	54552	guanine nucleotide binding protein-like 3 (nucleolar)-like	AA558583	Hs.522664	Xp11.22	-0.882261	-2.78187	-0.550275	0.197807	0.681764
java.awt.Color[r=255,g=255,b=255]	[F@1d4ae61	57163_at	ELOVL1	64834	elongation of very long chain fatty acids (FEN1/Elo2, SUR4/Elo3, yeast)-like 1	H93026	Hs.25597	1p34.2	-0.762485	-2.77949	-0.483869	0.174085	0.714132
java.awt.Color[r=255,g=255,b=255]	[F@924408	1559067_a_at	LOC158402	158402	NA	AI199398	Hs.153799	9q32	-0.511697	-2.77884	-0.837693	0.301454	0.553771
java.awt.Color[r=255,g=255,b=255]	[F@18e262e	225092_at	RABEP1	9135	rabaptin, RAB GTPase binding effector protein 1	AL550977	Hs.462086	17p13.2	-0.852336	-2.77686	-0.521976	0.187973	0.697907
java.awt.Color[r=255,g=255,b=255]	[F@4dca82	223516_s_at	C6orf49	29964	chromosome 6 open reading frame 49	AF216754	Hs.525899	6p21.31	-0.86666	-2.77235	-0.473862	0.170924	0.719958
java.awt.Color[r=255,g=255,b=255]	[F@1add8c	223286_at	C17orf81	23587	chromosome 17 open reading frame 81	BC002762	Hs.417029	17p13.1	-0.870691	-2.7708	-0.509487	0.183877	0.702402
java.awt.Color[r=255,g=255,b=255]	[F@886343	243252_at	NA	NA	NA	AA173465	NA	NA	0.82942	-2.77009	-0.935632	0.337762	0.536232
java.awt.Color[r=255,g=255,b=255]	[F@6786ea	214277_at	COX11	1353	COX11 homolog, cytochrome c oxidase assembly protein (yeast)	AI376724	Hs.96530	17q22	-0.0437855	-2.76998	-0.65388	0.23606	0.632983
java.awt.Color[r=255,g=255,b=255]	[F@a6437e	233419_at	NA	NA	NA	AK021913	NA	NA	0.365452	-2.76979	-0.671546	0.242454	0.624791
java.awt.Color[r=255,g=255,b=255]	[F@c0159b	230645_at	FRMD3	257019	FERM domain containing 3	BF110588	Hs.127535	9q21.32	-0.797999	-2.76975	-0.693656	0.25044	0.621737
java.awt.Color[r=255,g=255,b=255]	[F@177f37b	219940_s_at	RP11-98F14.6	55795	NA	NM_018386	Hs.508769	13q34	-0.895973	-2.76666	-0.496937	0.179616	0.7097
java.awt.Color[r=255,g=255,b=255]	[F@12d7e29	231994_at	CHDH	55349	choline dehydrogenase	AJ272267	Hs.126688	3p21.1	-0.792169	-2.7652	-0.534285	0.193217	0.692236
java.awt.Color[r=255,g=255,b=255]	[F@14c7ac1	242888_at	PRRT3	285368	proline-rich transmembrane protein 3	AI861893	Hs.558742	3p25.3	0.794736	-2.76197	-0.668823	0.242155	0.628531
java.awt.Color[r=255,g=255,b=255]	[F@15eca3e	225540_at	MAP2	4133	microtubule-associated protein 2	BF342661	Hs.368281	2q34-q35	0.180241	-2.76171	-0.818187	0.296261	0.575631
java.awt.Color[r=255,g=255,b=255]	[F@1561305	229431_at	RFXAP	5994	regulatory factor X-associated protein	AI742868	Hs.24422	13q14	0.263248	-2.761	-0.68402	0.247744	0.628739
java.awt.Color[r=255,g=255,b=255]	[F@1b0fbf0	225675_at	C14orf101	54916	chromosome 14 open reading frame 101	AW976269	Hs.584918	14q23.1	-0.844079	-2.76012	-0.576987	0.209045	0.673271
java.awt.Color[r=255,g=255,b=255]	[F@1c416f5	231891_at	STAMBPL1	57559	STAM binding protein-like 1	AB037794	Hs.584943	10q23.31	0.323584	-2.75936	-0.822662	0.298135	0.556022
java.awt.Color[r=255,g=255,b=255]	[F@ce3b89	1557545_s_at	RNF165	494470	ring finger protein 165	BF529886	Hs.501114	18q21.1	-1.44371	-2.75923	-0.582075	0.210956	0.669126
java.awt.Color[r=255,g=255,b=255]	[F@1a7d66e	203386_at	TBC1D4	9882	TBC1 domain family, member 4	AI650848	Hs.210891	13q22.2	-1.13322	-2.75789	-0.565291	0.204972	0.674742
java.awt.Color[r=255,g=255,b=255]	[F@162ced1	225515_s_at	RPL7L1	285855	ribosomal protein L7-like 1	BG402817	Hs.520133	6p21.1	-0.845967	-2.75705	-0.580727	0.210633	0.671297
java.awt.Color[r=255,g=255,b=255]	[F@f21af6	208954_s_at	LARP5	23185	La ribonucleoprotein domain family, member 5	BC003381	Hs.498455	10p15.3	-1.0209	-2.75606	-0.542739	0.196926	0.688187
java.awt.Color[r=255,g=255,b=255]	[F@1577e12	201892_s_at	IMPDH2	3615	IMP (inosine monophosphate) dehydrogenase 2	NM_000884	Hs.476231	3p21.2	-1.21216	-2.75571	-0.444016	0.161126	0.735229
java.awt.Color[r=255,g=255,b=255]	[F@1cdf30	235609_at	BRIP1	83990	BRCA1 interacting protein C-terminal helicase 1	BF056791	Hs.532799	17q22-q24	-0.784731	-2.75446	-0.555859	0.201803	0.681784
java.awt.Color[r=255,g=255,b=255]	[F@1d595a4	231040_at	NA	NA	NA	AW512988	NA	NA	-0.795943	-2.75157	-0.785943	0.285634	0.570082
java.awt.Color[r=255,g=255,b=255]	[F@1481942	229236_s_at	SFXN4	119559	sideroflexin 4	AI346445	Hs.397062	10q26.11	-0.807234	-2.75019	-0.511586	0.186019	0.70135
java.awt.Color[r=255,g=255,b=255]	[F@1cb4417	236699_at	MBNL2	10150	muscleblind-like 2 (Drosophila)	AL566294	Hs.125715	13q32.1	0.468799	-2.74973	-0.542236	0.197196	0.685991
java.awt.Color[r=255,g=255,b=255]	[F@108ee41	220201_at	MNAB	54542	membrane associated DNA binding protein	NM_018835	Hs.533499	9q34	-0.894507	-2.74943	-0.558578	0.203162	0.678275
java.awt.Color[r=255,g=255,b=255]	[F@c137b1	216228_s_at	WDHD1	11169	WD repeat and HMG-box DNA binding protein 1	AK001538	Hs.385998	14q22.3	-0.00430816	-2.74903	-0.645901	0.234956	0.645479
java.awt.Color[r=255,g=255,b=255]	[F@1a6be22	239376_at	NA	NA	NA	AA489041	NA	NA	-0.774661	-2.74868	-0.576812	0.20985	0.669982
java.awt.Color[r=255,g=255,b=255]	[F@96b7bd	231828_at	LOC253039	253039	NA	AL117474	"c(""Hs.156367"", ""Hs.193725"")"	9q33.3	-0.793312	-2.74466	-0.514837	0.187578	0.698346
java.awt.Color[r=255,g=255,b=255]	[F@c2e08	59437_at	C9orf116	138162	chromosome 9 open reading frame 116	AI830563	Hs.414028	9q34.3	-0.762244	-2.7433	-0.514946	0.18771	0.700079
java.awt.Color[r=255,g=255,b=255]	[F@16ff407	213647_at	DNA2L	1763	DNA2 DNA replication helicase 2-like (yeast)	D42046	Hs.532446	10q21.3-q22.1	-0.946916	-2.74317	-0.575604	0.209832	0.673295
java.awt.Color[r=255,g=255,b=255]	[F@1fe1766	242727_at	ARL5B	221079	ADP-ribosylation factor-like 5B	BG032269	Hs.25362	10p12.33	0.780243	-2.74221	-0.797592	0.290857	0.568961
java.awt.Color[r=255,g=255,b=255]	[F@4861bb	228286_at	FLJ40869	348654	NA	AK025489	Hs.467793	2p24.2	0.237706	-2.74149	-0.585693	0.21364	0.66676
java.awt.Color[r=255,g=255,b=255]	[F@19d6254	218153_at	FLJ12118	79587	NA	NM_024537	Hs.508725	13q34	-0.919417	-2.74108	-0.568901	0.207546	0.672739
java.awt.Color[r=255,g=255,b=255]	[F@1fa652c	201700_at	CCND3	896	cyclin D3	NM_001760	Hs.534307	6p21	-1.22317	-2.739	-0.588565	0.214883	0.662339
java.awt.Color[r=255,g=255,b=255]	[F@5e16d2	222809_x_at	C14orf65	317762	chromosome 14 open reading frame 65	AA728758	"c(""Hs.497591"", ""Hs.510409"", ""Hs.585121"")"	14q32.31	-0.876657	-2.73816	-0.65968	0.240921	0.632049
java.awt.Color[r=255,g=255,b=255]	[F@1d4e75b	1570552_at	C18orf50	619463	chromosome 18 open reading frame 50	AF363068	Hs.128576	NA	-0.337536	-2.73709	-0.614482	0.224502	0.654043
java.awt.Color[r=255,g=255,b=255]	[F@195beb7	230968_at	NA	NA	NA	AW953794	NA	NA	-0.796138	-2.73552	-0.658918	0.240875	0.628909
java.awt.Color[r=255,g=255,b=255]	[F@118652c	241863_x_at	TTC14	151613	tetratricopeptide repeat domain 14	AA703326	Hs.43213	3q26.33	-0.77097	-2.7354	-0.692828	0.253282	0.625299
java.awt.Color[r=255,g=255,b=255]	[F@16c0d1b	226361_at	TMEM42	131616	transmembrane protein 42	BF056095	"c(""Hs.432780"", ""Hs.490504"")"	3p21.31	-0.835478	-2.73429	-0.503987	0.184321	0.706258
java.awt.Color[r=255,g=255,b=255]	[F@186c992	222290_at	OR2A20P	401428	olfactory receptor, family 2, subfamily A, member 20 pseudogene	AA731709	Hs.490448	7q35	-0.881368	-2.72786	-0.814974	0.29876	0.56245
java.awt.Color[r=255,g=255,b=255]	[F@126ba53	205192_at	MAP3K14	9020	mitogen-activated protein kinase kinase kinase 14	NM_003954	Hs.404183	17q21	-1.07424	-2.72772	-0.747543	0.274054	0.586278
java.awt.Color[r=255,g=255,b=255]	[F@1e7831e	235121_at	ZNF542	147947	zinc finger protein 542	BE966943	Hs.467326	19q13.43	-0.786633	-2.72753	-0.736373	0.269977	0.596159
java.awt.Color[r=255,g=255,b=255]	[F@2c41ac	1556347_at	NA	NA	NA	W72151	NA	NA	-0.582899	-2.72741	-0.668318	0.245037	0.63114
java.awt.Color[r=255,g=255,b=255]	[F@17bd8e2	225143_at	SFXN4	119559	sideroflexin 4	AW182455	Hs.397062	10q26.11	-0.851428	-2.72692	-0.538729	0.19756	0.688415
java.awt.Color[r=255,g=255,b=255]	[F@1d117bc	230763_at	LOC128153	128153	NA	AA905508	Hs.171130	1q41	-0.796964	-2.7253	-0.634566	0.232843	0.641117
java.awt.Color[r=255,g=255,b=255]	[F@89892b	202668_at	EFNB2	1948	ephrin-B2	BF001670	Hs.149239	13q33	-1.16648	-2.72428	-0.47514	0.174409	0.720262
java.awt.Color[r=255,g=255,b=255]	[F@9e8fb7	204664_at	ALPP	250	alkaline phosphatase, placental (Regan isozyme)	NM_001632	Hs.284255	2q37	-0.238458	-2.72338	-1.00681	0.369692	0.479283
java.awt.Color[r=255,g=255,b=255]	[F@135fb4e	1563229_at	DLEU2	8847	deleted in lymphocytic leukemia, 2	BC038090	Hs.508041	13q14.3	-0.420864	-2.72301	-0.664856	0.244162	0.630609
java.awt.Color[r=255,g=255,b=255]	[F@466223	222962_s_at	MCM10	55388	MCM10 minichromosome maintenance deficient 10 (S. cerevisiae)	AB042719	Hs.198363	10p13	-0.875567	-2.72283	-0.644454	0.236686	0.645996
java.awt.Color[r=255,g=255,b=255]	[F@fa7211	225469_at	LOC144363	144363	NA	AA015609	"c(""Hs.209151"", ""Hs.505033"")"	12p12.1	-0.846314	-2.72234	-0.557441	0.204766	0.680353
java.awt.Color[r=255,g=255,b=255]	[F@eba8ce	223076_s_at	NSUN2	54888	NOL1/NOP2/Sun domain family, member 2	BC001041	Hs.481526	5p15.31	-0.87407	-2.72142	-0.522526	0.192005	0.695962
java.awt.Color[r=255,g=255,b=255]	[F@badc16	207630_s_at	CREM	1390	cAMP responsive element modulator	NM_001881	Hs.200250	10p11.21	-1.03575	-2.71871	-0.604761	0.222444	0.66233
java.awt.Color[r=255,g=255,b=255]	[F@1d0f698	208952_s_at	LARP5	23185	La ribonucleoprotein domain family, member 5	AA811923	Hs.498455	10p15.3	-0.146184	-2.7178	-0.6236	0.229451	0.64701
java.awt.Color[r=255,g=255,b=255]	[F@1b6609	226747_at	KIAA1344	57544	KIAA1344	AB037765	Hs.532609	14q22.1	-0.83152	-2.71723	-0.65908	0.242556	0.636898
java.awt.Color[r=255,g=255,b=255]	[F@16b075c	212299_at	NEK9	91754	NIMA (never in mitosis gene a)- related kinase 9	AL117502	Hs.7200	14q24.3	-0.972393	-2.7158	-0.500172	0.184171	0.705926
java.awt.Color[r=255,g=255,b=255]	[F@1d93ecb	212907_at	SLC30A1	7779	solute carrier family 30 (zinc transporter), member 1	AI972416	Hs.519469	1q32-q41	-0.0700131	-2.71168	-0.812812	0.299745	0.586448
java.awt.Color[r=255,g=255,b=255]	[F@1397e9e	202391_at	BASP1	10409	brain abundant, membrane attached signal protein 1	NM_006317	Hs.201641	5p15.1-p14	-1.18295	-2.71099	-0.543499	0.20048	0.686843
java.awt.Color[r=255,g=255,b=255]	[F@6b79de	202401_s_at	SRF	6722	serum response factor (c-fos serum response element-binding transcription factor)	NM_003131	Hs.520140	6p21.1	-1.1824	-2.70811	-0.535314	0.197671	0.69172
java.awt.Color[r=255,g=255,b=255]	[F@11dc228	209567_at	RRS1	23212	RRS1 ribosome biogenesis regulator homolog (S. cerevisiae)	BC001811	Hs.71827	8q13.1	-1.00381	-2.70665	-0.584268	0.215864	0.66768
java.awt.Color[r=255,g=255,b=255]	[F@16c8226	225728_at	SORBS2	8470	sorbin and SH3 domain containing 2	AI659533	Hs.481342	4q35.1	0.184039	-2.70619	-0.648833	0.239759	0.637453
java.awt.Color[r=255,g=255,b=255]	[F@179c35b	229028_s_at	LRRC37A	9884	leucine rich repeat containing 37A	W73694	Hs.565013	17q21.31	-0.809004	-2.7058	-0.502555	0.185733	0.706493
java.awt.Color[r=255,g=255,b=255]	[F@edf663	228066_at	NA	NA	NA	AI870951	NA	NA	-0.817695	-2.70526	-0.538632	0.199105	0.689599
java.awt.Color[r=255,g=255,b=255]	[F@1426794	207069_s_at	SMAD6	4091	SMAD, mothers against DPP homolog 6 (Drosophila)	NM_005585	Hs.153863	15q21-q22	-0.186155	-2.70327	-0.777972	0.287789	0.581399
java.awt.Color[r=255,g=255,b=255]	[F@48a328	231892_at	MGC31967	203260	NA	AA678492	Hs.534579	9p13.3	-0.792846	-2.70308	-0.652513	0.241396	0.632845
java.awt.Color[r=255,g=255,b=255]	[F@12edea1	225988_at	HERC4	26091	hect domain and RLD 4	AI819938	"c(""Hs.13366"", ""Hs.51891"")"	10q21.3	-0.840329	-2.70269	-0.646057	0.239042	0.645041
java.awt.Color[r=255,g=255,b=255]	[F@e56b49	223475_at	CRISPLD1	83690	cysteine-rich secretory protein LCCL domain containing 1	AF142573	Hs.436542	8q21.11	-0.867468	-2.70168	-0.585028	0.216543	0.67014
java.awt.Color[r=255,g=255,b=255]	[F@d1c5c6	207214_at	SPINK4	27290	serine peptidase inhibitor, Kazal type 4	NM_014471	Hs.555934	9p13.3	-1.0398	-2.70148	-0.724367	0.268137	0.596241
java.awt.Color[r=255,g=255,b=255]	[F@1eb6997	201906_s_at	CTDSPL	10217	CTD (carboxy-terminal domain, RNA polymerase II, polypeptide A) small phosphatase-like	NM_005808	Hs.475963	3p21.3	-1.21032	-2.70083	-0.591026	0.218831	0.664671
java.awt.Color[r=255,g=255,b=255]	[F@6d771d	205851_at	NME6	10201	non-metastatic cells 6, protein expressed in (nucleoside-diphosphate kinase)	BC001808	Hs.465558	3p21	-1.05717	-2.69775	-0.531155	0.196888	0.692048
java.awt.Color[r=255,g=255,b=255]	[F@147f33a	209916_at	DHTKD1	55526	dehydrogenase E1 and transketolase domain containing 1	BC002477	Hs.104980	10p14	-0.996836	-2.69422	-0.607345	0.225425	0.659047
java.awt.Color[r=255,g=255,b=255]	[F@1c2f3e1	1569827_at	ATG7	10533	ATG7 autophagy related 7 homolog (S. cerevisiae)	BE048026	Hs.38032	3p25.3-p25.2	-0.349535	-2.69398	-0.768001	0.285081	0.589644
java.awt.Color[r=255,g=255,b=255]	[F@1a1801f	221606_s_at	NSBP1	79366	nucleosomal binding protein 1	BC005342	Hs.282204	Xq13.3	-0.88784	-2.69201	-0.547613	0.203422	0.685461
java.awt.Color[r=255,g=255,b=255]	[F@ddd7a9	223742_at	MRPL4	51073	mitochondrial ribosomal protein L4	BC000756	Hs.279652	NA	-0.864444	-2.69115	-0.523343	0.194469	0.695197
java.awt.Color[r=255,g=255,b=255]	[F@6b22ab	1556361_s_at	ANKRD13C	81573	ankyrin repeat domain 13C	BC016937	Hs.105016	1p32.3-p31.3	-0.582445	-2.68941	-0.746164	0.277445	0.596162
java.awt.Color[r=255,g=255,b=255]	[F@c81bc	205042_at	GNE	10020	glucosamine (UDP-N-acetyl)-2-epimerase/N-acetylmannosamine kinase	NM_005476	Hs.5920	9p13.3	-1.07875	-2.68813	-0.548326	0.20398	0.680949
java.awt.Color[r=255,g=255,b=255]	[F@1485a9a	235282_at	NA	NA	NA	BF447113	NA	NA	-0.786093	-2.68798	-0.67029	0.249366	0.623543
java.awt.Color[r=255,g=255,b=255]	[F@186bb45	224952_at	TANC2	26115	tetratricopeptide repeat, ankyrin repeat and coiled-coil containing 2	BF115054	Hs.410889	17q23.3	-0.854448	-2.68736	-0.507921	0.189004	0.701898
java.awt.Color[r=255,g=255,b=255]	[F@89b4a4	223838_at	TSGA10	80705	testis specific, 10	AY014284	Hs.120267	2q11.2	0.146128	-2.68662	-0.665962	0.247881	0.623581
java.awt.Color[r=255,g=255,b=255]	[F@fed168	212989_at	TMEM23	259230	transmembrane protein 23	AI377497	Hs.386215	10q11.2	-0.068508	-2.6857	-0.653832	0.243449	0.641136
java.awt.Color[r=255,g=255,b=255]	[F@1d7cca7	221886_at	DENND2A	27147	DENN/MADD domain containing 2A	AL037701	Hs.6385	7q34	0.10749	-2.68275	-0.688358	0.256586	0.623463
java.awt.Color[r=255,g=255,b=255]	[F@1e71e0b	222396_at	HN1	51155	hematological and neurological expressed 1	AF060925	Hs.532803	17q25.1	-0.880935	-2.68177	-0.458187	0.170852	0.727734
java.awt.Color[r=255,g=255,b=255]	[F@aeb6c7	236619_at	NA	NA	NA	AI922972	NA	NA	-0.7812	-2.68101	-0.564243	0.210459	0.676278
java.awt.Color[r=255,g=255,b=255]	[F@734e6b	242363_at	DYNC1I2	1781	dynein, cytoplasmic 1, intermediate chain 2	BF592008	"c(""Hs.470601"", ""Hs.546250"")"	2q31.1	-0.769912	-2.6807	-0.682103	0.254449	0.618583
java.awt.Color[r=255,g=255,b=255]	[F@1940176	228523_at	NANOS1	340719	nanos homolog 1 (Drosophila)	AW970089	Hs.351851	10q26.11	-0.814028	-2.68064	-0.788174	0.294024	0.588208
java.awt.Color[r=255,g=255,b=255]	[F@3c53c9	212197_x_at	M-RIP	23164	NA	AB020671	Hs.462341	17p11.2	-0.974354	-2.68052	-0.534299	0.199327	0.689618
java.awt.Color[r=255,g=255,b=255]	[F@1b3d187	236122_at	RP11-50D16.3	387921	NA	H40696	"c(""Hs.507783"", ""Hs.590034"")"	13q13.3	-0.7826	-2.68051	-0.534084	0.199247	0.690581
java.awt.Color[r=255,g=255,b=255]	[F@163c10c	219362_at	MAK10	60560	MAK10 homolog, amino-acid N-acetyltransferase subunit, (S. cerevisiae)	NM_024635	Hs.436098	9q21.33	-0.901835	-2.68008	-0.60876	0.227142	0.660382
java.awt.Color[r=255,g=255,b=255]	[F@43f327	235092_at	KCTD1	284252	potassium channel tetramerisation domain containing 1	AI919519	Hs.526630	18q11.2	0.415997	-2.67944	-0.67955	0.253616	0.631177
java.awt.Color[r=255,g=255,b=255]	[F@a341fd	202146_at	IFRD1	3475	interferon-related developmental regulator 1	AA747426	Hs.7879	7q22-q31	-1.19695	-2.67921	-0.53502	0.199693	0.691128
java.awt.Color[r=255,g=255,b=255]	[F@13594c7	205628_at	PRIM2A	5558	primase, polypeptide 2A, 58kDa	NM_000947	Hs.485640	6p12-p11.1	-0.217815	-2.67829	-0.722554	0.269782	0.617279
java.awt.Color[r=255,g=255,b=255]	[F@a7480c	210104_at	MED6	10001	mediator of RNA polymerase II transcription, subunit 6 homolog (yeast)	AF074723	Hs.497353	14q24.2	-0.993509	-2.67741	-0.588613	0.219844	0.668853
java.awt.Color[r=255,g=255,b=255]	[F@13a50b4	215933_s_at	HHEX	3087	homeobox, hematopoietically expressed	Z21533	Hs.118651	10q23.33	-0.0104107	-2.67633	-0.732227	0.273594	0.601101
java.awt.Color[r=255,g=255,b=255]	[F@1965447	33322_i_at	SFN	2810	stratifin	X57348	Hs.523718	1p36.11	-0.765	-2.67525	-0.450424	0.168367	0.731834
java.awt.Color[r=255,g=255,b=255]	[F@1a6a9e	201939_at	PLK2	10769	polo-like kinase 2 (Drosophila)	NM_006622	Hs.398157	5q12.1-q13.2	-0.300786	-2.67516	-0.677613	0.253299	0.62819
java.awt.Color[r=255,g=255,b=255]	[F@8da7f9	218046_s_at	MRPS16	51021	mitochondrial ribosomal protein S16	NM_016065	Hs.180312	10q22.1	-0.921446	-2.67494	-0.512155	0.191464	0.701693
java.awt.Color[r=255,g=255,b=255]	[F@1ede4ec	224652_at	C10orf9	219771	chromosome 10 open reading frame 9	AV701987	Hs.14745	10p11.21	-0.858728	-2.67405	-0.568624	0.212645	0.671216
java.awt.Color[r=255,g=255,b=255]	[F@66ab7a	202986_at	ARNT2	9915	aryl-hydrocarbon receptor nuclear translocator 2	NM_014862	Hs.459070	15q24	-0.276391	-2.67334	-0.612753	0.229208	0.65499
java.awt.Color[r=255,g=255,b=255]	[F@1e97f32	1566603_s_at	RPUSD3	285367	RNA pseudouridylate synthase domain containing 3	AK094587	Hs.33719	3p25.3	-0.38185	-2.67228	-0.770723	0.288414	0.597535
java.awt.Color[r=255,g=255,b=255]	[F@54bad9	205389_s_at	ANK1	286	ankyrin 1, erythrocytic	AI659683	Hs.491558	8p11.1	-1.07102	-2.67193	-0.628386	0.23518	0.649509
java.awt.Color[r=255,g=255,b=255]	[F@4ced3b	212288_at	FNBP1	23048	formin binding protein 1	AB011126	Hs.189409	9q34	-0.972576	-2.67157	-0.594129	0.222389	0.663706
java.awt.Color[r=255,g=255,b=255]	[F@146a8f3	218885_s_at	GALNT12	79695	UDP-N-acetyl-alpha-D-galactosamine:polypeptide N-acetylgalactosaminyltransferase 12 (GalNAc-T12)	NM_024642	Hs.47099	9q22.33	0.0479808	-2.67062	-0.761258	0.285048	0.59947
java.awt.Color[r=255,g=255,b=255]	[F@1de5206	225788_at	C6orf153	88745	chromosome 6 open reading frame 153	AF161371	Hs.309231	6p21.1	-0.842974	-2.67038	-0.560612	0.209937	0.680904
java.awt.Color[r=255,g=255,b=255]	[F@35b696	223219_s_at	CNOT10	25904	CCR4-NOT transcription complex, subunit 10	BC002931	Hs.444851	3p22.3	-0.871294	-2.66439	-0.492619	0.18489	0.711266
java.awt.Color[r=255,g=255,b=255]	[F@169bf9e	219298_at	ECHDC3	79746	enoyl Coenzyme A hydratase domain containing 3	NM_024693	Hs.22242	10p14	0.0558335	-2.66314	-0.765056	0.287276	0.601378
java.awt.Color[r=255,g=255,b=255]	[F@1749870	242961_x_at	DDX58	23586	DEAD (Asp-Glu-Ala-Asp) box polypeptide 58	AI304317	"c(""Hs.190622"", ""Hs.584941"")"	9p12	-0.767988	-2.66206	-0.625288	0.234889	0.650285
java.awt.Color[r=255,g=255,b=255]	[F@69a1ba	235131_at	RHOJ	57381	ras homolog gene family, member J	AA461242	Hs.525389	14q23.2	-0.786554	-2.66146	-0.652988	0.24535	0.643025
java.awt.Color[r=255,g=255,b=255]	[F@18d39e7	219891_at	PGPEP1	54858	pyroglutamyl-peptidase I	NM_017712	Hs.131776	19p13.11	-0.89663	-2.66141	-0.512182	0.192447	0.701469
java.awt.Color[r=255,g=255,b=255]	[F@1e4f047	201904_s_at	CTDSPL	10217	CTD (carboxy-terminal domain, RNA polymerase II, polypeptide A) small phosphatase-like	BF031714	Hs.475963	3p21.3	-1.21155	-2.65981	-0.655798	0.246558	0.63713
java.awt.Color[r=255,g=255,b=255]	[F@5a53d3	1570153_at	TEB1	54937	NA	BC013944	"c(""Hs.124519"", ""Hs.587925"")"	13q13.3	-0.343804	-2.65934	-0.719664	0.270618	0.602576
java.awt.Color[r=255,g=255,b=255]	[F@18d4bd3	219327_s_at	GPRC5C	55890	G protein-coupled receptor, family C, group 5, member C	NM_022036	Hs.446438	17q25	-0.902396	-2.65906	-0.752403	0.282958	0.598201
java.awt.Color[r=255,g=255,b=255]	[F@13d1384	219229_at	SLCO3A1	28232	solute carrier organic anion transporter family, member 3A1	NM_013272	Hs.311187	15q26	-0.903773	-2.65902	-0.553524	0.208168	0.682417
java.awt.Color[r=255,g=255,b=255]	[F@11bb8ec	229884_s_at	MRPL2	51069	mitochondrial ribosomal protein L2	AA187325	Hs.55041	6p21.3	-0.803517	-2.65826	-0.628346	0.236375	0.650025
java.awt.Color[r=255,g=255,b=255]	[F@163ba17	224781_s_at	RBM17	84991	RNA binding motif protein 17	AI923119	Hs.498548	10p15.1	-0.856663	-2.6575	-0.483072	0.181777	0.715942
java.awt.Color[r=255,g=255,b=255]	[F@7a07b	217628_at	CLIC5	53405	chloride intracellular channel 5	BF032808	Hs.485489	6p12.1-21.1	-0.927333	-2.65736	-0.707695	0.266316	0.613395
java.awt.Color[r=255,g=255,b=255]	[F@1613e4c	230720_at	RNF182	221687	ring finger protein 182	AI884906	Hs.111164	6p23	-0.797606	-2.65485	-0.519594	0.195715	0.698302
java.awt.Color[r=255,g=255,b=255]	[F@10f2e14	241708_at	DOCK1	1793	dedicator of cytokinesis 1	AA599017	Hs.159195	10q26.13-q26.3	0.704178	-2.65389	-0.806293	0.303816	0.576392
java.awt.Color[r=255,g=255,b=255]	[F@1729d20	209513_s_at	HSDL2	84263	hydroxysteroid dehydrogenase like 2	BC004331	"c(""Hs.59486"", ""Hs.589860"")"	9q32	-1.00543	-2.65353	-0.468869	0.176697	0.722924
java.awt.Color[r=255,g=255,b=255]	[F@2ffacd	220651_s_at	MCM10	55388	MCM10 minichromosome maintenance deficient 10 (S. cerevisiae)	NM_018518	Hs.198363	10p13	-0.892243	-2.65278	-0.59724	0.225137	0.664255
java.awt.Color[r=255,g=255,b=255]	[F@16271a	1557132_at	WDR17	116966	WD repeat domain 17	BI713506	Hs.532056	4q34	-0.559122	-2.65186	-0.678956	0.256031	0.63241
java.awt.Color[r=255,g=255,b=255]	[F@1d302	1569110_x_at	PDCD6	10016	programmed cell death 6	BC020552	"c(""Hs.50823"", ""Hs.379186"")"	5pter-p15.2	-1.33559	-2.65092	-0.665879	0.251188	0.63634
java.awt.Color[r=255,g=255,b=255]	[F@1d1dd3f	212901_s_at	CSTF2T	23283	cleavage stimulation factor, 3' pre-RNA, subunit 2, 64kDa, tau variant	BF732638	Hs.538493	10q11	-0.960224	-2.6503	-0.481367	0.181627	0.715873
java.awt.Color[r=255,g=255,b=255]	[F@d1b79a	224370_s_at	CAPS2	84698	calcyphosine 2	AF251056	Hs.407154	12q21.1	0.157387	-2.65	-0.799709	0.301777	0.566639
java.awt.Color[r=255,g=255,b=255]	[F@16270ad	227575_s_at	C14orf102	55051	chromosome 14 open reading frame 102	AI653729	Hs.528131	14q32.11	0.222108	-2.64828	-0.735276	0.277642	0.593211
java.awt.Color[r=255,g=255,b=255]	[F@1b12700	209859_at	TRIM9	114088	tripartite motif-containing 9	AF220036	Hs.368928	14q22.1	-0.997652	-2.64648	-0.655834	0.247814	0.638157
java.awt.Color[r=255,g=255,b=255]	[F@83e2c	227522_at	LOC134147	134147	NA	AA209487	Hs.192586	5p15.2	-0.822363	-2.64487	-0.718302	0.271583	0.615535
java.awt.Color[r=255,g=255,b=255]	[F@11e20d0	209464_at	AURKB	9212	aurora kinase B	AB011446	Hs.442658	17p13.1	-1.0073	-2.64442	-0.590767	0.223402	0.667023
java.awt.Color[r=255,g=255,b=255]	[F@181c406	206932_at	CH25H	9023	cholesterol 25-hydroxylase	NM_003956	Hs.47357	10q23	-0.189177	-2.64386	-0.668116	0.252705	0.627569
java.awt.Color[r=255,g=255,b=255]	[F@1a07e51	213322_at	C6orf130	221443	chromosome 6 open reading frame 130	AL031778	Hs.227457	6p21.1	-0.951262	-2.63981	-0.48036	0.181968	0.715645
java.awt.Color[r=255,g=255,b=255]	[F@b8d857	244703_x_at	IPO9	55705	importin 9	AA444166	Hs.497384	1q32.1	1.06071	-2.63821	-0.662884	0.251263	0.63688
java.awt.Color[r=255,g=255,b=255]	[F@8a7d70	206506_s_at	SUPT3H	8464	suppressor of Ty 3 homolog (S. cerevisiae)	NM_003599	Hs.368325	6p21.1-p21.3	-1.04803	-2.63698	-0.549863	0.20852	0.686007
java.awt.Color[r=255,g=255,b=255]	[F@1863093	225581_s_at	MRPL50	54534	mitochondrial ribosomal protein L50	BG028213	Hs.288224	9q31.1	-0.844983	-2.63446	-0.511854	0.194292	0.70176
java.awt.Color[r=255,g=255,b=255]	[F@1dc9984	227077_at	ZNF286	57335	zinc finger protein 286	BF432238	"c(""Hs.462306"", ""Hs.534279"", ""Hs.585799"")"	17p11.2	-0.828392	-2.63413	-0.456837	0.17343	0.728358
java.awt.Color[r=255,g=255,b=255]	[F@18a8f08	202495_at	TBCC	6903	tubulin-specific chaperone c	NM_003192	Hs.75064	6pter-p12.1	-1.17527	-2.63377	-0.484913	0.184114	0.714459
java.awt.Color[r=255,g=255,b=255]	[F@781ab4	228560_at	CACNA1D	776	calcium channel, voltage-dependent, L type, alpha 1D subunit	BE672659	Hs.476358	3p14.3	0.243757	-2.63327	-0.63138	0.23977	0.6507
java.awt.Color[r=255,g=255,b=255]	[F@26abc0	218862_at	ASB13	79754	ankyrin repeat and SOCS box-containing 13	NM_024701	"c(""Hs.445899"", ""Hs.588913"")"	10p15.1	-0.908681	-2.63203	-0.499867	0.189917	0.708754
java.awt.Color[r=255,g=255,b=255]	[F@1b71239	1557810_at	CCT5	22948	chaperonin containing TCP1, subunit 5 (epsilon)	BM352108	Hs.1600	5p15.2	-0.539507	-2.62866	-0.601606	0.228864	0.656008
java.awt.Color[r=255,g=255,b=255]	[F@582f08	205832_at	CPA4	51200	carboxypeptidase A4	NM_016352	Hs.93764	7q32	-1.0576	-2.62718	-0.50772	0.193256	0.702893
java.awt.Color[r=255,g=255,b=255]	[F@ef3b4d	1565034_s_at	MLL	4297	myeloid/lymphoid or mixed-lineage leukemia (trithorax homolog, Drosophila)	AF422798	Hs.258855	11q23	-0.398287	-2.62625	-0.757112	0.288286	0.596638
java.awt.Color[r=255,g=255,b=255]	[F@124e83b	207843_x_at	CYB5A	1528	cytochrome b5 type A (microsomal)	NM_001914	Hs.465413	18q23	-1.03317	-2.62552	-0.462533	0.176168	0.724654
java.awt.Color[r=255,g=255,b=255]	[F@bd02bc	218454_at	FLJ22662	79887	NA	NM_024829	Hs.131933	12p13.1	-0.915985	-2.62504	-0.561238	0.213802	0.674303
java.awt.Color[r=255,g=255,b=255]	[F@1464c4c	223315_at	NTN4	59277	netrin 4	AF278532	Hs.201034	12q22-q23	-0.869598	-2.62444	-0.539533	0.20558	0.690583
java.awt.Color[r=255,g=255,b=255]	[F@a30ba	221989_at	RPL10	6134	ribosomal protein L10	AW057781	Hs.401929	Xq28	-0.883599	-2.62343	-0.528759	0.201552	0.691476
java.awt.Color[r=255,g=255,b=255]	[F@fb7070	203132_at	RB1	5925	retinoblastoma 1 (including osteosarcoma)	NM_000321	Hs.408528	13q14.2	-1.14268	-2.62292	-0.576002	0.219604	0.672198
java.awt.Color[r=255,g=255,b=255]	[F@b73d71	220520_s_at	RP13-383K5.2	54830	NA	NM_017681	Hs.163629	Xq22.3	0.0797836	-2.62267	-0.760551	0.289991	0.606614
java.awt.Color[r=255,g=255,b=255]	[F@1762ec7	219126_at	PHF10	55274	PHD finger protein 10	NM_018288	Hs.435933	6q27	-0.90534	-2.62003	-0.534756	0.204103	0.687396
java.awt.Color[r=255,g=255,b=255]	[F@646f3	232810_at	AIG1	51390	androgen-induced 1	AK001347	Hs.567501	6q24.2	0.34829	-2.61983	-0.672524	0.256705	0.629167
java.awt.Color[r=255,g=255,b=255]	[F@19fd6f3	205550_s_at	BRE	9577	brain and reproductive organ-expressed (TNFRSF1A modulator)	NM_004899	Hs.258314	2p23.2	-1.06621	-2.61949	-0.492672	0.188079	0.709757
java.awt.Color[r=255,g=255,b=255]	[F@a43b84	212980_at	USP34	9736	ubiquitin specific peptidase 34	AL050376	Hs.558625	2p15	-0.0686491	-2.61548	-0.529529	0.202459	0.694851
java.awt.Color[r=255,g=255,b=255]	[F@2e2501	212192_at	KCTD12	115207	potassium channel tetramerisation domain containing 12	AI718937	Hs.109438	13q22.3	-0.97452	-2.6146	-0.540183	0.206603	0.687144
java.awt.Color[r=255,g=255,b=255]	[F@e9d329	212489_at	COL5A1	1289	collagen, type V, alpha 1	AI983428	Hs.210283	9q34.2-q34.3	-0.0778009	-2.61295	-0.611021	0.233844	0.650549
java.awt.Color[r=255,g=255,b=255]	[F@11ab249	230521_at	C9orf100	84904	chromosome 9 open reading frame 100	BG028209	Hs.277026	9p13.3	-0.798678	-2.61284	-0.583739	0.223412	0.664829
java.awt.Color[r=255,g=255,b=255]	[F@1cd75	210149_s_at	ATP5H	10476	ATP synthase, H+ transporting, mitochondrial F0 complex, subunit d	AF061735	Hs.514465	17q25	-0.992842	-2.61253	-0.459158	0.175752	0.728108
java.awt.Color[r=255,g=255,b=255]	[F@1bef699	226044_at	TDP1	55775	tyrosyl-DNA phosphodiesterase 1	AK023514	Hs.209945	14q32.11	-0.839662	-2.61027	-0.498301	0.1909	0.709665
java.awt.Color[r=255,g=255,b=255]	[F@1be1adc	229954_at	CHDH	55349	choline dehydrogenase	AI025415	Hs.126688	3p21.1	0.275677	-2.60941	-0.587723	0.225232	0.663221
java.awt.Color[r=255,g=255,b=255]	[F@1066198	240076_at	GCNT1	2650	glucosaminyl (N-acetyl) transferase 1, core 2 (beta-1,6-N-acetylglucosaminyltransferase)	AW249634	Hs.521568	9q13	-0.772645	-2.60885	-0.592308	0.227038	0.663687
java.awt.Color[r=255,g=255,b=255]	[F@1e46168	219308_s_at	AK5	26289	adenylate kinase 5	NM_012093	Hs.559718	1p31	-0.902668	-2.60855	-0.585952	0.224628	0.665109
java.awt.Color[r=255,g=255,b=255]	[F@1264b33	1552797_s_at	PROM2	150696	prominin 2	NM_144707	Hs.469313	2q11.1	-1.76202	-2.60811	-0.660585	0.253282	0.625498
java.awt.Color[r=255,g=255,b=255]	[F@f1def1	229100_s_at	TIMM22	29928	translocase of inner mitochondrial membrane 22 homolog (yeast)	H87708	Hs.87595	17p13	-0.808298	-2.6061	-0.512022	0.19647	0.702032
java.awt.Color[r=255,g=255,b=255]	[F@b765d6	232054_at	PCDH20	64881	protocadherin 20	AA040057	Hs.391781	13q21	0.327713	-2.60593	-0.795966	0.305444	0.572652
java.awt.Color[r=255,g=255,b=255]	[F@8cb209	212428_at	KIAA0368	23392	KIAA0368	AW001101	Hs.368255	9q31.3	-0.969761	-2.60589	-0.528165	0.202681	0.695865
java.awt.Color[r=255,g=255,b=255]	[F@1fe1df8	236918_s_at	LRRC34	151827	leucine rich repeat containing 34	AW975772	Hs.120277	3q26.2	-0.780302	-2.60301	-0.580576	0.22304	0.673591
java.awt.Color[r=255,g=255,b=255]	[F@1f64fe0	209944_at	ZNF410	57862	zinc finger protein 410	BC000330	Hs.270869	14q24.3	-0.995667	-2.60036	-0.45471	0.174864	0.73017
java.awt.Color[r=255,g=255,b=255]	[F@18009d	202829_s_at	SYBL1	6845	synaptobrevin-like 1	NM_005638	Hs.24167	Xq28 and Yq12	-1.15771	-2.5992	-0.423127	0.162791	0.746013
java.awt.Color[r=255,g=255,b=255]	[F@179ebed	214476_at	TFF2	7032	trefoil factor 2 (spasmolytic protein 1)	NM_005423	Hs.2979	21q22.3	-0.939003	-2.59609	-0.664325	0.255894	0.63813
java.awt.Color[r=255,g=255,b=255]	[F@8d25e7	202073_at	OPTN	10133	optineurin	AV757675	Hs.332706	10p13	-1.20065	-2.5947	-0.554516	0.213711	0.682071
java.awt.Color[r=255,g=255,b=255]	[F@1adfdd9	1554356_at	SLD5	84296	NA	BC027454	Hs.521557	8p11.21	-1.58542	-2.59463	-0.602277	0.232124	0.658414
java.awt.Color[r=255,g=255,b=255]	[F@11d0219	209469_at	GPM6A	2823	glycoprotein M6A	BF939489	Hs.75819	4q34	-1.0071	-2.59414	-0.661328	0.254932	0.625864
java.awt.Color[r=255,g=255,b=255]	[F@1e5b954	213204_at	PARC	23113	NA	AB014608	Hs.485434	6p21.1	-0.954446	-2.59388	-0.60714	0.234066	0.658432
java.awt.Color[r=255,g=255,b=255]	[F@da0352	227335_at	DIDO1	11083	death inducer-obliterator 1	AW664953	"c(""Hs.15783"", ""Hs.517172"")"	20q13.33	0.217083	-2.59281	-0.959529	0.370073	0.539104
java.awt.Color[r=255,g=255,b=255]	[F@ab63e5	222793_at	DDX58	23586	DEAD (Asp-Glu-Ala-Asp) box polypeptide 58	AK023661	"c(""Hs.190622"", ""Hs.584941"")"	9p12	0.125777	-2.59249	-0.659194	0.25427	0.627751
java.awt.Color[r=255,g=255,b=255]	[F@1bfb423	225591_at	FBXO25	26260	F-box protein 25	AA749085	Hs.438454	8p23.3|tdb9938	-0.844884	-2.59219	-0.452843	0.174695	0.730037
java.awt.Color[r=255,g=255,b=255]	[F@1929159	213248_at	LOC221362	221362	NA	AL577024	Hs.7921	6p12.3	-0.953401	-2.59205	-0.520292	0.200726	0.69553
java.awt.Color[r=255,g=255,b=255]	[F@130d1ea	228824_s_at	LTB4DH	22949	leukotriene B4 12-hydroxydehydrogenase	BE566894	Hs.584864	9q31.3	0.249451	-2.59008	-0.773437	0.298615	0.60022
java.awt.Color[r=255,g=255,b=255]	[F@5f3162	1556346_at	COTL1	23406	coactosin-like 1 (Dictyostelium)	AJ227860	Hs.289092	16q24.1	-0.582953	-2.58955	-0.598568	0.231147	0.656873
java.awt.Color[r=255,g=255,b=255]	[F@2587a6	235048_at	KIAA0888	26049	NA	AV720650	Hs.91662	5q13.3	0.414623	-2.58859	-0.494659	0.191093	0.710302
java.awt.Color[r=255,g=255,b=255]	[F@132ce62	225971_at	DDHD1	80821	DDHD domain containing 1	AI741411	Hs.513260	14q21	-0.840569	-2.58798	-0.634706	0.245252	0.651856
java.awt.Color[r=255,g=255,b=255]	[F@f2f92f	215215_s_at	LOC81691	81691	NA	AC004381	Hs.177926	16p12.2	-0.934263	-2.58699	-0.62737	0.24251	0.643884
java.awt.Color[r=255,g=255,b=255]	[F@1fd0ab2	236273_at	NBPF1	55672	neuroblastoma breakpoint family, member 1	AW269499	"c(""Hs.464851"", ""Hs.467587"", ""Hs.515947"", ""Hs.523572"", ""Hs.568588"")"	1p36.13	0.454146	-2.58669	-0.690525	0.266953	0.617462
java.awt.Color[r=255,g=255,b=255]	[F@18fb81c	227563_at	MGC42630	286301	NA	AI950007	Hs.31240	9q12	-0.82206	-2.58618	-0.535102	0.206908	0.692677
java.awt.Color[r=255,g=255,b=255]	[F@113751	222014_x_at	MTO1	25821	mitochondrial translation optimization 1 homolog (S. cerevisiae)	AI249752	Hs.347614	6q13	-0.883298	-2.58618	-0.551084	0.213088	0.685796
java.awt.Color[r=255,g=255,b=255]	[F@18b86fd	203221_at	TLE1	7088	transducin-like enhancer of split 1 (E(sp1) homolog, Drosophila)	AI758763	Hs.197320	9q21.32	-1.13911	-2.58489	-0.530168	0.205103	0.694836
java.awt.Color[r=255,g=255,b=255]	[F@26abe4	204839_at	POP5	51367	processing of precursor 5, ribonuclease P/MRP subunit (S. cerevisiae)	NM_015918	Hs.279913	12q24.31	-1.08584	-2.58037	-0.473452	0.183482	0.719793
java.awt.Color[r=255,g=255,b=255]	[F@93a324	214010_s_at	ATP9B	374868	ATPase, Class II, type 9B	R50094	Hs.465475	18q23	-0.943596	-2.58006	-0.551176	0.213629	0.686055
java.awt.Color[r=255,g=255,b=255]	[F@1e9b718	207327_at	EYA4	2070	eyes absent homolog 4 (Drosophila)	NM_004100	Hs.102408	6q23	-1.0387	-2.57854	-0.479598	0.185996	0.717071
java.awt.Color[r=255,g=255,b=255]	[F@f07f76	204161_s_at	ENPP4	22875	ectonucleotide pyrophosphatase/phosphodiesterase 4 (putative function)	NM_014936	Hs.54037	6p12.3	-0.249785	-2.57833	-0.805097	0.312255	0.589035
java.awt.Color[r=255,g=255,b=255]	[F@1408347	205943_at	TDO2	6999	tryptophan 2,3-dioxygenase	NM_005651	Hs.183671	4q31-q32	-0.211065	-2.57734	-0.650953	0.252568	0.628845
java.awt.Color[r=255,g=255,b=255]	[F@519d88	47530_at	C9orf156	51531	chromosome 9 open reading frame 156	AA748492	Hs.9196	9q22.33	1.2541	-2.57699	-0.61031	0.23683	0.65874
java.awt.Color[r=255,g=255,b=255]	[F@9abfed	203830_at	C17orf75	64149	chromosome 17 open reading frame 75	NM_022344	Hs.462754	17q11.2	-1.11821	-2.57374	-0.599777	0.233037	0.665195
java.awt.Color[r=255,g=255,b=255]	[F@1606c07	1564691_at	LOC442461	442461	NA	AK026512	NA	Xq22.2	-0.401487	-2.57333	-0.593305	0.230559	0.661442
java.awt.Color[r=255,g=255,b=255]	[F@858497	225201_s_at	MRPL14	64928	mitochondrial ribosomal protein L14	BF569593	Hs.311190	6p21.3	-0.850135	-2.57331	-0.442492	0.171954	0.736147
java.awt.Color[r=255,g=255,b=255]	[F@94fa52	224392_s_at	OPN3	23596	opsin 3 (encephalopsin, panopsin)	AF303588	"c(""Hs.409081"", ""Hs.534399"")"	1q43	0.157783	-2.57206	-0.762288	0.296372	0.593424
java.awt.Color[r=255,g=255,b=255]	[F@19e437a	205596_s_at	SMURF2	64750	SMAD specific E3 ubiquitin protein ligase 2	AY014180	Hs.584960	17q22-q23	-1.06375	-2.57137	-0.582833	0.226663	0.673416
java.awt.Color[r=255,g=255,b=255]	[F@1d611da	205817_at	SIX1	6495	sine oculis homeobox homolog 1 (Drosophila)	NM_005982	Hs.54416	14q23.1	-1.05814	-2.57125	-0.535898	0.20842	0.688558
java.awt.Color[r=255,g=255,b=255]	[F@1af838b	225663_at	ACBD5	91452	acyl-Coenzyme A binding domain containing 5	AL047650	Hs.530597	10p12.1	-0.844285	-2.56972	-0.511001	0.198855	0.704296
java.awt.Color[r=255,g=255,b=255]	[F@16bb46	201725_at	C10orf7	8872	chromosome 10 open reading frame 7	NM_006023	Hs.412842	10p13	-1.22074	-2.56936	-0.419871	0.163415	0.747279
java.awt.Color[r=255,g=255,b=255]	[F@156a6ad	205801_s_at	RASGRP3	25780	RAS guanyl releasing protein 3 (calcium and DAG-regulated)	NM_015376	Hs.143674	2p25.1-p24.1	-1.05865	-2.56853	-0.651973	0.253831	0.644328
java.awt.Color[r=255,g=255,b=255]	[F@c12c1c	1557286_at	NA	NA	NA	AK001007	NA	NA	-0.555126	-2.56715	-0.599156	0.233394	0.65543
java.awt.Color[r=255,g=255,b=255]	[F@1a94e14	223281_s_at	COX15	1355	COX15 homolog, cytochrome c oxidase assembly protein (yeast)	AF026850	Hs.28326	10q24	0.135135	-2.56701	-0.610407	0.237789	0.659285
java.awt.Color[r=255,g=255,b=255]	[F@8818ec	228647_at	NINJ2	4815	ninjurin 2	AI675844	Hs.504422	12p13	-0.812944	-2.56638	-0.514331	0.200411	0.698259
java.awt.Color[r=255,g=255,b=255]	[F@c3b91e	219547_at	COX15	1355	COX15 homolog, cytochrome c oxidase assembly protein (yeast)	NM_004376	Hs.28326	10q24	-0.89892	-2.56503	-0.529474	0.20642	0.691585
java.awt.Color[r=255,g=255,b=255]	[F@139dd56	209778_at	TRIP11	9321	thyroid hormone receptor interactor 11	AF007217	Hs.546327	14q31-q32	-0.130461	-2.56463	-0.528889	0.206224	0.692363
java.awt.Color[r=255,g=255,b=255]	[F@23e84b	231157_at	TTLL11	158135	tubulin tyrosine ligase-like family, member 11	BE856668	Hs.567737	9q33.2	0.304584	-2.56422	-0.664331	0.259077	0.630726
java.awt.Color[r=255,g=255,b=255]	[F@48c55b	235925_at	TCF12	6938	transcription factor 12 (HTF4, helix-loop-helix transcription factors 4)	AW057520	Hs.511504	15q21	-0.783128	-2.56344	-0.709397	0.276736	0.621114
java.awt.Color[r=255,g=255,b=255]	[F@1129905	205019_s_at	VIPR1	7433	vasoactive intestinal peptide receptor 1	NM_004624	Hs.348500	3p22	-1.0793	-2.56266	-0.812085	0.316892	0.553022
java.awt.Color[r=255,g=255,b=255]	[F@18331c	221987_s_at	SRR	63826	serine racemase	AI803633	Hs.461954	17p13	-0.883719	-2.56051	-0.524343	0.204781	0.696594
java.awt.Color[r=255,g=255,b=255]	[F@1b2ede4	226688_at	C3orf23	285343	chromosome 3 open reading frame 23	AW003508	Hs.55131	3p21.33-p21.32	0.203718	-2.5604	-0.57216	0.223465	0.671009
java.awt.Color[r=255,g=255,b=255]	[F@16684d4	229004_at	ADAMTS15	170689	ADAM metallopeptidase with thrombospondin type 1 motif, 15	AI970797	Hs.585059	11q25	-0.80929	-2.56005	-0.596256	0.232908	0.66233
java.awt.Color[r=255,g=255,b=255]	[F@89efcc	205072_s_at	XRCC4	7518	X-ray repair complementing defective repair in Chinese hamster cells 4	NM_022406	Hs.567359	5q13-q14	-0.229816	-2.55942	-0.560514	0.219	0.678288
java.awt.Color[r=255,g=255,b=255]	[F@1b0ba12	207590_s_at	FSHPRH1	2491	FSH primary response (LRPR1 homolog, rat) 1	NM_006733	"c(""Hs.318398"", ""Hs.348920"")"	Xq22.1	-1.0363	-2.55865	-0.623324	0.243614	0.656505
java.awt.Color[r=255,g=255,b=255]	[F@149bb0d	230224_at	MCART6	401612	mitochondrial carrier triple repeat 6	BF446577	Hs.530359	Xq22.2	-0.800523	-2.5583	-0.525719	0.205495	0.69471
java.awt.Color[r=255,g=255,b=255]	[F@38ca54	219904_at	ZSCAN5	79149	zinc finger and SCAN domain containing 5	NM_024303	Hs.177688	19q13.43	0.0675088	-2.55601	-0.635676	0.248698	0.641885
java.awt.Color[r=255,g=255,b=255]	[F@1b0a190	1554177_a_at	ATP5S	27109	ATP synthase, H+ transporting, mitochondrial F0 complex, subunit s (factor B)	BC011549	Hs.438489	14q22.1	-0.666207	-2.55578	-0.54135	0.211814	0.686407
java.awt.Color[r=255,g=255,b=255]	[F@1dcf7de	1557386_at	LCT	3938	lactase	AW628931	Hs.551506	2q21	-0.552268	-2.55577	-0.599549	0.234586	0.655975
java.awt.Color[r=255,g=255,b=255]	[F@1ada8fb	212738_at	ARHGAP19	84986	Rho GTPase activating protein 19	AV717623	Hs.80305	10q24.1	-0.963011	-2.55491	-0.539481	0.211155	0.685513
java.awt.Color[r=255,g=255,b=255]	[F@19da930	210718_s_at	ARL17P1	51326	ADP-ribosylation factor-like 17 pseudogene 1	AF119889	"c(""Hs.437549"", ""Hs.540942"")"	17q21.32	-0.111953	-2.55461	-0.648545	0.253872	0.639747
java.awt.Color[r=255,g=255,b=255]	[F@1473e32	209866_s_at	LPHN3	23284	latrophilin 3	R50822	"c(""Hs.28391"", ""Hs.411097"", ""Hs.587150"")"	4q13.1	-0.128673	-2.55423	-0.603096	0.236117	0.657854
java.awt.Color[r=255,g=255,b=255]	[F@12d5d83	226037_s_at	TAF9B	51616	TAF9B RNA polymerase II, TATA box binding protein (TBP)-associated factor, 31kDa	AL049589	"c(""Hs.546635"", ""Hs.567505"")"	Xq13.1-q21.1	-0.839896	-2.54968	-0.537346	0.210751	0.690169
java.awt.Color[r=255,g=255,b=255]	[F@1a5c06d	205773_at	CPEB3	22849	cytoplasmic polyadenylation element binding protein 3	NM_014912	Hs.131683	10q23.32	-0.214701	-2.54778	-0.605953	0.237835	0.660158
java.awt.Color[r=255,g=255,b=255]	[F@1c93640	202747_s_at	ITM2A	9452	integral membrane protein 2A	NM_004867	Hs.17109	Xq13.3-Xq21.2	-1.16121	-2.54693	-0.535176	0.210126	0.689115
java.awt.Color[r=255,g=255,b=255]	[F@17532e5	205739_x_at	ZNF588	51427	zinc finger protein 588	NM_016220	Hs.50216	7q11.2	-0.21549	-2.54645	-0.635045	0.249384	0.652458
java.awt.Color[r=255,g=255,b=255]	[F@e5ab4d	206448_at	ZNF365	22891	zinc finger protein 365	NM_014951	Hs.22653	10q21.2	-0.19989	-2.546	-0.701899	0.275687	0.612815
java.awt.Color[r=255,g=255,b=255]	[F@134b2d4	241826_x_at	NA	NA	NA	AI758317	NA	NA	0.711838	-2.54594	-0.74329	0.291951	0.595715
java.awt.Color[r=255,g=255,b=255]	[F@1e7e604	205407_at	RECK	8434	reversion-inducing-cysteine-rich protein with kazal motifs	NM_021111	"c(""Hs.254269"", ""Hs.388918"")"	9p13-p12	-0.222449	-2.54591	-0.716616	0.281477	0.617868
java.awt.Color[r=255,g=255,b=255]	[F@1471247	218970_s_at	CUTC	51076	cutC copper transporter homolog (E. coli)	NM_015960	Hs.16606	10q24.2	0.0495619	-2.54498	-0.657732	0.258442	0.641757
java.awt.Color[r=255,g=255,b=255]	[F@6f6a21	201058_s_at	MYL9	10398	myosin, light polypeptide 9, regulatory	NM_006097	Hs.504687	20q11.23	-0.32188	-2.54402	-0.928824	0.3651	0.504666
java.awt.Color[r=255,g=255,b=255]	[F@a5ccea	224973_at	FAM46A	55603	family with sequence similarity 46, member A	AL078599	Hs.10784	6q14	-0.854089	-2.54301	-0.560424	0.220378	0.680696
java.awt.Color[r=255,g=255,b=255]	[F@28c63c	204656_at	SHB	6461	Src homology 2 domain containing adaptor protein B	AL138752	Hs.521482	9p12-p11	-0.23865	-2.54293	-0.650004	0.255612	0.63352
java.awt.Color[r=255,g=255,b=255]	[F@1e22914	1559170_at	NA	441413	NA	AK092114	NA	NA	-0.509352	-2.54158	-0.585766	0.230473	0.66025
java.awt.Color[r=255,g=255,b=255]	[F@1766eb	235113_at	PPIL5	122769	peptidylprolyl isomerase (cyclophilin)-like 5	AA742244	Hs.451090	14q22.1	-0.786722	-2.54156	-0.468213	0.184223	0.723985
java.awt.Color[r=255,g=255,b=255]	[F@23325f	213170_at	GPX7	2882	glutathione peroxidase 7	AA406605	Hs.43728	1p32	-0.955132	-2.53965	-0.586699	0.231016	0.671174
java.awt.Color[r=255,g=255,b=255]	[F@fe1941	214804_at	FSHPRH1	2491	FSH primary response (LRPR1 homolog, rat) 1	BF793446	"c(""Hs.318398"", ""Hs.348920"")"	Xq22.1	-0.936259	-2.53946	-0.569089	0.224099	0.677881
java.awt.Color[r=255,g=255,b=255]	[F@d83643	214587_at	COL8A1	1295	collagen, type VIII, alpha 1	BE877796	Hs.134830	3q12.3	-0.037601	-2.53847	-0.988218	0.389297	0.533103
java.awt.Color[r=255,g=255,b=255]	[F@115358d	226193_x_at	RP11-460E7.3	389760	NA	AV709992	"c(""Hs.274531"", ""Hs.355950"", ""Hs.558690"", ""Hs.559527"", ""Hs.567984"")"	9q21.13	-0.837697	-2.53729	-0.634779	0.25018	0.65038
java.awt.Color[r=255,g=255,b=255]	[F@1d4eba	238729_x_at	SAV1	60485	salvador homolog 1 (Drosophila)	BF983202	Hs.241503	14q13-q23	-0.777017	-2.53607	-0.592469	0.233617	0.665374
java.awt.Color[r=255,g=255,b=255]	[F@bd7c69	215354_s_at	PELP1	27043	proline, glutamic acid and leucine rich protein 1	BC002875	Hs.513883	17p13.2	-0.0221259	-2.53495	-0.654418	0.258158	0.634454
java.awt.Color[r=255,g=255,b=255]	[F@1fe3d13	209012_at	TRIO	7204	triple functional domain (PTPRF interacting)	AV718192	Hs.130031	5p15.1-p14	-1.01937	-2.5347	-0.447449	0.176529	0.733745
java.awt.Color[r=255,g=255,b=255]	[F@1ebd9fc	243824_at	NA	441434	NA	AA521080	NA	NA	0.896548	-2.53405	-0.524442	0.206958	0.693106
java.awt.Color[r=255,g=255,b=255]	[F@1d53a65	203312_x_at	ARF6	382	ADP-ribosylation factor 6	NM_001663	Hs.525330	14q21.3	-1.13593	-2.53286	-0.477918	0.188687	0.719076
java.awt.Color[r=255,g=255,b=255]	[F@484f42	211566_x_at	BRE	9577	brain and reproductive organ-expressed (TNFRSF1A modulator)	U19178	Hs.258314	2p23.2	-0.980866	-2.53207	-0.533953	0.210876	0.690725
java.awt.Color[r=255,g=255,b=255]	[F@aefbfd	209488_s_at	RBPMS	11030	RNA binding protein with multiple splicing	D84109	Hs.334587	8p12-p11	-0.135878	-2.53072	-0.868972	0.34337	0.540533
java.awt.Color[r=255,g=255,b=255]	[F@179ff2d	204035_at	SCG2	7857	secretogranin II (chromogranin C)	NM_003469	Hs.516726	2q35-q36	-0.252664	-2.53033	-1.04058	0.411243	0.477124
java.awt.Color[r=255,g=255,b=255]	[F@12dec35	221826_at	ANGEL2	90806	angel homolog 2 (Drosophila)	BE671941	Hs.157078	1q32.3	-0.884702	-2.52985	-0.483166	0.190986	0.716199
java.awt.Color[r=255,g=255,b=255]	[F@1658c0d	212981_s_at	KIAA0738	9747	NA	BF030508	Hs.406492	7q35	-0.06863	-2.52778	-0.74827	0.296018	0.595621
java.awt.Color[r=255,g=255,b=255]	[F@abec8f	1560500_at	NA	NA	NA	BC039395	NA	NA	-1.37786	-2.52684	-0.689249	0.272771	0.624512
java.awt.Color[r=255,g=255,b=255]	[F@dfeea0	239911_at	NA	NA	NA	H49805	NA	NA	0.600839	-2.52674	-0.644129	0.254925	0.647324
java.awt.Color[r=255,g=255,b=255]	[F@95edca	221536_s_at	LSG1	55341	large subunit GTPase 1 homolog (S. cerevisiae)	AL136897	Hs.518505	3q29	-0.888604	-2.52406	-0.449184	0.177961	0.733235
java.awt.Color[r=255,g=255,b=255]	[F@1af07f1	227099_s_at	LOC387763	387763	NA	AW276078	Hs.530443	11p11.2	0.212372	-2.52402	-0.66217	0.262347	0.627229
java.awt.Color[r=255,g=255,b=255]	[F@9350df	220297_at	BTBD7	55727	BTB (POZ) domain containing 7	NM_018167	"c(""Hs.525549"", ""Hs.584934"")"	14q32.12-q32.13	0.0752499	-2.52096	-0.577109	0.228924	0.672003
java.awt.Color[r=255,g=255,b=255]	[F@19e06c3	226009_at	RP11-529I10.4	25911	NA	AI129328	Hs.555926	10q24.32	-0.839993	-2.51967	-0.538481	0.213711	0.690428
java.awt.Color[r=255,g=255,b=255]	[F@944607	201421_s_at	WDR77	79084	WD repeat domain 77	NM_024102	Hs.204773	1p13.2	-1.24973	-2.51838	-0.569705	0.226219	0.675064
java.awt.Color[r=255,g=255,b=255]	[F@11d41eb	220227_at	CDH4	1002	cadherin 4, type 1, R-cadherin (retinal)	NM_024883	Hs.473231	20q13.3	-0.894103	-2.51706	-0.534305	0.212273	0.689986
java.awt.Color[r=255,g=255,b=255]	[F@100e73f	218014_at	NUP85	79902	nucleoporin 85kDa	NM_024844	Hs.362817	17q25.1	-0.922038	-2.51579	-0.414853	0.1649	0.75012
java.awt.Color[r=255,g=255,b=255]	[F@6d4b42	228209_at	LHX4	89884	LIM homeobox 4	AI147033	Hs.496545	1q25.2	0.235956	-2.5144	-0.674735	0.268348	0.631264
java.awt.Color[r=255,g=255,b=255]	[F@af9336	213127_s_at	MED8	112950	mediator of RNA polymerase II transcription, subunit 8 homolog (yeast)	BG230758	Hs.301756	1p34.2	-0.95584	-2.5144	-0.488925	0.19445	0.711182
java.awt.Color[r=255,g=255,b=255]	[F@18a9611	1553103_at	NFX1	4799	nuclear transcription factor, X-box binding 1	NM_147134	Hs.413074	9p13.3	-1.71121	-2.51339	-0.427614	0.170135	0.743441
java.awt.Color[r=255,g=255,b=255]	[F@161b800	227475_at	FOXQ1	94234	forkhead box Q1	AI676059	Hs.297452	6p25	-0.823343	-2.51265	-0.451301	0.179611	0.730741
java.awt.Color[r=255,g=255,b=255]	[F@12cc675	239744_at	RGS3	5998	regulator of G-protein signalling 3	AW151660	Hs.494875	9q32	0.592915	-2.51204	-0.566381	0.225467	0.677959
java.awt.Color[r=255,g=255,b=255]	[F@110ce45	223042_s_at	FUNDC2	65991	FUN14 domain containing 2	BC000255	Hs.356050	Xq28	-0.87491	-2.51153	-0.462021	0.18396	0.72704
java.awt.Color[r=255,g=255,b=255]	[F@3ff628	201981_at	PAPPA	5069	pregnancy-associated plasma protein A, pappalysin 1	AA148534	"c(""Hs.332422"", ""Hs.494928"")"	9q33.2	-1.20552	-2.51126	-0.50827	0.202396	0.703162
java.awt.Color[r=255,g=255,b=255]	[F@f157	232020_at	SMURF2	64750	SMAD specific E3 ubiquitin protein ligase 2	AU157259	Hs.584960	17q22-q23	0.32684	-2.5105	-0.886123	0.352966	0.568294
java.awt.Color[r=255,g=255,b=255]	[F@1908d4c	209366_x_at	CYB5A	1528	cytochrome b5 type A (microsomal)	M22865	Hs.465413	18q23	-1.00986	-2.50975	-0.43576	0.173627	0.738808
java.awt.Color[r=255,g=255,b=255]	[F@97151d	204172_at	CPOX	1371	coproporphyrinogen oxidase	NM_000097	Hs.476982	3q12	-1.10677	-2.50934	-0.579886	0.231091	0.672665
java.awt.Color[r=255,g=255,b=255]	[F@1103dd1	236832_at	LOC221442	221442	NA	AI674126	Hs.374076	6p21.1	-0.78065	-2.50696	-0.585233	0.233443	0.664813
java.awt.Color[r=255,g=255,b=255]	[F@f5efad	219123_at	ZNF232	7775	zinc finger protein 232	NM_014519	Hs.279914	17p13-p12	-0.905457	-2.50561	-0.515945	0.205916	0.698104
java.awt.Color[r=255,g=255,b=255]	[F@16ce492	219240_s_at	C10orf88	80007	chromosome 10 open reading frame 88	NM_024942	Hs.501286	10q26.13	-0.903627	-2.50539	-0.539505	0.215337	0.690319
java.awt.Color[r=255,g=255,b=255]	[F@169369f	209502_s_at	BAIAP2	10458	BAI1-associated protein 2	BC002495	Hs.128316	17q25	-0.135598	-2.50399	-0.545006	0.217655	0.682068
java.awt.Color[r=255,g=255,b=255]	[F@19d6a56	1553167_a_at	SLA/LP	51091	NA	BC023539	Hs.253305	4p15.2	-0.713384	-2.50019	-0.62254	0.248997	0.645645
java.awt.Color[r=255,g=255,b=255]	[F@5e738f	201741_x_at	SFRS1	6426	splicing factor, arginine/serine-rich 1 (splicing factor 2, alternate splicing factor)	M69040	Hs.68714	17q21.3-q22	-1.21941	-2.50019	-0.599203	0.239663	0.661364
java.awt.Color[r=255,g=255,b=255]	[F@f650e2	232709_at	NA	NA	NA	AU156167	NA	NA	0.345483	-2.50016	-0.659523	0.263792	0.634658
java.awt.Color[r=255,g=255,b=255]	[F@df402d	225170_at	WDR5	11091	WD repeat domain 5	BE740137	Hs.397638	9q34	-0.850744	-2.49991	-0.477784	0.19112	0.717947
java.awt.Color[r=255,g=255,b=255]	[F@4c48ba	218889_at	NOC3L	64318	nucleolar complex associated 3 homolog (S. cerevisiae)	NM_022451	Hs.74899	10q23.33	-0.908388	-2.49956	-0.513546	0.205455	0.702516
java.awt.Color[r=255,g=255,b=255]	[F@18197b7	202147_s_at	IFRD1	3475	interferon-related developmental regulator 1	NM_001550	Hs.7879	7q22-q31	-1.1965	-2.49931	-0.582236	0.232959	0.673701
java.awt.Color[r=255,g=255,b=255]	[F@15eb165	230522_s_at	C9orf100	84904	chromosome 9 open reading frame 100	BG028209	Hs.277026	9p13.3	0.289017	-2.49918	-0.633938	0.253658	0.636291
java.awt.Color[r=255,g=255,b=255]	[F@19245cb	210534_s_at	EPPB9	27077	NA	BC002944	Hs.462445	17p11.2	-0.986981	-2.49844	-0.564866	0.226087	0.681782
java.awt.Color[r=255,g=255,b=255]	[F@14dd41b	213174_at	TTC9	23508	tetratricopeptide repeat domain 9	BE675549	Hs.79170	14q24.2	-0.954979	-2.49679	-0.532586	0.213308	0.690544
java.awt.Color[r=255,g=255,b=255]	[F@c6ddaa	1557283_a_at	ZNF519	162655	zinc finger protein 519	BC037787	Hs.352635	18p11.21	-1.45191	-2.49671	-0.577232	0.231197	0.667851
java.awt.Color[r=255,g=255,b=255]	[F@f39d8e	1556821_x_at	DLEU2	8847	deleted in lymphocytic leukemia, 2	H48516	Hs.508041	13q14.3	-1.45564	-2.49573	-0.613224	0.245709	0.653896
java.awt.Color[r=255,g=255,b=255]	[F@1da2c86	231947_at	MYCT1	80177	myc target 1	AI242583	"c(""Hs.18160"", ""Hs.411138"")"	6q25.2	-0.792565	-2.49511	-0.55612	0.222884	0.683223
java.awt.Color[r=255,g=255,b=255]	[F@88cfea	214453_s_at	IFI44	10561	interferon-induced protein 44	NM_006417	Hs.82316	1p31.1	-0.0403145	-2.49182	-0.705392	0.283083	0.624791
java.awt.Color[r=255,g=255,b=255]	[F@f37c5c	238654_at	LOC147645	147645	NA	W79425	Hs.293236	19q13.33	-0.77743	-2.48997	-0.663387	0.266424	0.621962
java.awt.Color[r=255,g=255,b=255]	[F@f691a1	209834_at	CHST3	9469	carbohydrate (chondroitin 6) sulfotransferase 3	AB017915	Hs.158304	10q22.1	-0.998082	-2.48942	-0.627996	0.252266	0.640206
java.awt.Color[r=255,g=255,b=255]	[F@8a2fe5	238877_at	EYA4	2070	eyes absent homolog 4 (Drosophila)	BE674583	Hs.102408	6q23	-0.77634	-2.48862	-0.498778	0.200424	0.708093
java.awt.Color[r=255,g=255,b=255]	[F@974301	232413_at	PGBD3	267004	piggyBac transposable element derived 3	AU156773	Hs.133444	10q11	0.337302	-2.48764	-0.751063	0.301918	0.606637
java.awt.Color[r=255,g=255,b=255]	[F@1e1d713	203415_at	PDCD6	10016	programmed cell death 6	NM_013232	"c(""Hs.50823"", ""Hs.379186"")"	5pter-p15.2	-1.1323	-2.48731	-0.439896	0.176856	0.737984
java.awt.Color[r=255,g=255,b=255]	[F@1c82017	221598_s_at	CRSP8	9442	cofactor required for Sp1 transcriptional activation, subunit 8, 34kDa	BC002878	Hs.374262	9q34.1-q34.3	-0.887971	-2.48718	-0.469224	0.188657	0.720644
java.awt.Color[r=255,g=255,b=255]	[F@48cd8c	224470_at	SEC22L3	9117	SEC22 vesicle trafficking protein-like 3 (S. cerevisiae)	BC006178	Hs.445892	3p22.1	-0.861218	-2.48648	-0.558387	0.224569	0.680656
java.awt.Color[r=255,g=255,b=255]	[F@b3180f	202471_s_at	IDH3G	3421	isocitrate dehydrogenase 3 (NAD+) gamma	NM_004135	Hs.410197	Xq28	-1.17665	-2.48545	-0.563119	0.226566	0.675858
java.awt.Color[r=255,g=255,b=255]	[F@14d1105	203333_at	KIFAP3	22920	kinesin-associated protein 3	NM_014970	Hs.433442	1q24.2	-1.13472	-2.48469	-0.481956	0.19397	0.718516
java.awt.Color[r=255,g=255,b=255]	[F@13f4a23	210613_s_at	SYNGR1	9145	synaptogyrin 1	BC000731	Hs.216226	22q13.1	-0.986415	-2.48302	-0.553807	0.223038	0.685298
java.awt.Color[r=255,g=255,b=255]	[F@1d3dfe5	211674_x_at	CTAG1B	1485	cancer/testis antigen 1B	AF038567	Hs.534310	Xq28	-0.979752	-2.4811	-0.522938	0.210769	0.695598
java.awt.Color[r=255,g=255,b=255]	[F@1c2c970	226041_at	NAPE-PLD	222236	NA	BF382393	Hs.324271	7q22.1	0.190466	-2.48095	-0.522947	0.210785	0.696159
java.awt.Color[r=255,g=255,b=255]	[F@323cf4	234224_at	PTPRG	5793	protein tyrosine phosphatase, receptor type, G	AL137541	Hs.146050	3p21-p14	0.389284	-2.47963	-0.578675	0.233372	0.665617
java.awt.Color[r=255,g=255,b=255]	[F@1410f83	227350_at	HELLS	3070	helicase, lymphoid-specific	AI889959	Hs.463677	10q24.2	0.217405	-2.47957	-0.617259	0.248938	0.654697
java.awt.Color[r=255,g=255,b=255]	[F@dcd839	229863_s_at	TMEM103	54859	transmembrane protein 103	BE503382	Hs.311100	3p21.31	-0.803889	-2.47902	-0.471271	0.190103	0.722207
java.awt.Color[r=255,g=255,b=255]	[F@10e029b	218139_s_at	C14orf108	55745	chromosome 14 open reading frame 108	NM_018229	Hs.528653	14q23.1	-0.919576	-2.47766	-0.443072	0.178827	0.735964
java.awt.Color[r=255,g=255,b=255]	[F@325a12	219431_at	ARHGAP10	79658	Rho GTPase activating protein 10	NM_024605	Hs.368631	4q31.23	-0.900961	-2.47753	-0.588281	0.237446	0.665036
java.awt.Color[r=255,g=255,b=255]	[F@1627c40	235342_at	SPOCK3	50859	sparc/osteonectin, cwcv and kazal-like domains proteoglycan (testican) 3	AI808090	Hs.481133	4q32.3	0.423768	-2.47616	-0.666007	0.268967	0.62517
java.awt.Color[r=255,g=255,b=255]	[F@14d7005	217742_s_at	WAC	51322	WW domain containing adaptor with coiled-coil	NM_016628	Hs.435610	NA	-0.926711	-2.47605	-0.405417	0.163736	0.754923
java.awt.Color[r=255,g=255,b=255]	[F@a8b76d	209448_at	HTATIP2	10553	HIV-1 Tat interactive protein 2, 30kDa	BC002439	Hs.90753	11p15.1	-1.00854	-2.47556	-0.541405	0.2187	0.688681
java.awt.Color[r=255,g=255,b=255]	[F@be8760	31826_at	KIAA0674	23307	KIAA0674	AB014574	Hs.522351	9q32	-0.765167	-2.4754	-0.439182	0.177419	0.737006
java.awt.Color[r=255,g=255,b=255]	[F@267d0b	244503_at	BDNF	627	brain-derived neurotrophic factor	BF674612	Hs.502182	11p13	1.01224	-2.47491	-0.604726	0.244343	0.659169
java.awt.Color[r=255,g=255,b=255]	[F@b9ed12	218239_s_at	GTPBP4	23560	GTP binding protein 4	NM_012341	Hs.215766	10p15-p14	0.0358283	-2.47452	-0.581207	0.234877	0.669607
java.awt.Color[r=255,g=255,b=255]	[F@1292eb7	214383_x_at	KLHDC3	116138	kelch domain containing 3	BF063121	Hs.412468	6p21.1	-0.939436	-2.47292	-0.524062	0.21192	0.69339
java.awt.Color[r=255,g=255,b=255]	[F@16a3335	209406_at	BAG2	9532	BCL2-associated athanogene 2	AF095192	"c(""Hs.55220"", ""Hs.568271"")"	6p12.3-p11.2	-0.137401	-2.47264	-0.599807	0.242577	0.666042
java.awt.Color[r=255,g=255,b=255]	[F@bddfb6	231930_at	ELMOD1	55531	ELMO/CED-12 domain containing 1	AL359601	Hs.495779	11q22.3	-0.792636	-2.46867	-0.589363	0.238737	0.660794
java.awt.Color[r=255,g=255,b=255]	[F@1db774e	222041_at	DPH1	1801	DPH1 homolog (S. cerevisiae)	BG235929	Hs.513856	17p13.3	-0.882642	-2.46582	-0.545702	0.221307	0.684745
java.awt.Color[r=255,g=255,b=255]	[F@135af14	236344_at	NA	NA	NA	AW299452	NA	NA	-0.781949	-2.46446	-0.452435	0.183583	0.73118
java.awt.Color[r=255,g=255,b=255]	[F@1aac39c	224735_at	CYBASC3	220002	cytochrome b, ascorbate dependent 3	AA683481	Hs.22546	11q12.2	-0.857259	-2.46418	-0.550339	0.223335	0.68529
java.awt.Color[r=255,g=255,b=255]	[F@120e5f0	224791_at	DDEF1	50807	development and differentiation enhancing factor 1	AW513835	Hs.106015	8q24.1-q24.2	-0.85646	-2.46055	-0.445292	0.180973	0.733527
java.awt.Color[r=255,g=255,b=255]	[F@109935d	244033_at	C14orf145	145508	chromosome 14 open reading frame 145	AI937080	"c(""Hs.162889"", ""Hs.585033"")"	14q31.1	-0.7662	-2.46048	-0.523968	0.212953	0.698858
java.awt.Color[r=255,g=255,b=255]	[F@1c8c8a7	224156_x_at	IL17RB	55540	interleukin 17 receptor B	AF208111	Hs.558512	3p21.1	0.152875	-2.46044	-0.673898	0.273893	0.626408
java.awt.Color[r=255,g=255,b=255]	[F@655561	204720_s_at	DNAJC6	9829	DnaJ (Hsp40) homolog, subfamily C, member 6	AV729634	Hs.584843	1pter-q31.3	-0.237329	-2.4582	-0.552905	0.224923	0.677703
java.awt.Color[r=255,g=255,b=255]	[F@ea34f8	208940_at	SEPHS1	22929	selenophosphate synthetase 1	AI885670	"c(""Hs.124027"", ""Hs.585164"")"	10p14	-1.02166	-2.45752	-0.437834	0.178161	0.737865
java.awt.Color[r=255,g=255,b=255]	[F@1fac7c3	225948_at	C14orf153	84334	chromosome 14 open reading frame 153	BF197057	Hs.116029	14q32.33	-0.840793	-2.45747	-0.487111	0.198217	0.712373
java.awt.Color[r=255,g=255,b=255]	[F@72b1eb	207891_s_at	UIP1	55559	NA	NM_017518	Hs.170835	Xq28	-0.168469	-2.45618	-0.441703	0.179833	0.735249
java.awt.Color[r=255,g=255,b=255]	[F@ce2919	230457_at	C6orf35	55836	chromosome 6 open reading frame 35	AL041806	Hs.157212	6q25.3	-0.799485	-2.45361	-0.604136	0.246223	0.656562
java.awt.Color[r=255,g=255,b=255]	[F@10a958c	219320_at	MYOHD1	80179	myosin head domain containing 1	NM_025109	Hs.302051	17q12	0.0562283	-2.45316	-0.615952	0.251085	0.64559
java.awt.Color[r=255,g=255,b=255]	[F@439a31	239519_at	NRP1	8829	neuropilin 1	AA927670	Hs.131704	10p12	0.582032	-2.45312	-0.670667	0.273393	0.629785
java.awt.Color[r=255,g=255,b=255]	[F@1758b3b	225403_at	C9orf23	138716	chromosome 9 open reading frame 23	AL528391	Hs.15961	9p13.3	-0.847339	-2.45264	-0.508227	0.207216	0.70463
java.awt.Color[r=255,g=255,b=255]	[F@aef0ad	207181_s_at	CASP7	840	caspase 7, apoptosis-related cysteine peptidase	NM_001227	Hs.9216	10q25	-1.04003	-2.45248	-0.53476	0.218048	0.692339
java.awt.Color[r=255,g=255,b=255]	[F@1f9b401	217750_s_at	UBE2Z	65264	ubiquitin-conjugating enzyme E2Z (putative)	NM_023079	Hs.514297	17q21.32	-0.926423	-2.45212	-0.471457	0.192265	0.720791
java.awt.Color[r=255,g=255,b=255]	[F@15f3ddd	229436_x_at	BRCC3	79184	BRCA1/BRCA2-containing complex, subunit 3	AI672084	Hs.558537	Xq28	0.263363	-2.45189	-0.459107	0.187246	0.728295
java.awt.Color[r=255,g=255,b=255]	[F@3c4dde	223907_s_at	PINX1	54984	NA	AF205718	Hs.490991	8p23	-0.863242	-2.45087	-0.524399	0.213964	0.697788
java.awt.Color[r=255,g=255,b=255]	[F@1def86c	236798_at	NA	NA	NA	AW268719	NA	NA	-0.780829	-2.45	-0.577054	0.235532	0.675355
java.awt.Color[r=255,g=255,b=255]	[F@105026a	235228_at	KIAA1912	114800	NA	AI376433	Hs.117136	2p16.1	0.420169	-2.44948	-0.709286	0.289566	0.60411
java.awt.Color[r=255,g=255,b=255]	[F@1366982	235378_at	C14orf44	145483	chromosome 14 open reading frame 44	AI082216	Hs.550547	14q24.3	0.424842	-2.44872	-0.627516	0.256263	0.645035
java.awt.Color[r=255,g=255,b=255]	[F@1b29947	227332_at	PXN	5829	paxillin	BF511170	Hs.446336	12q24.31	-0.824731	-2.4484	-0.505663	0.206528	0.705676
java.awt.Color[r=255,g=255,b=255]	[F@1a519c5	235557_at	LOC150763	150763	NA	AW082827	Hs.348629	2q11.2	-0.785092	-2.44819	-0.457536	0.186888	0.729053
java.awt.Color[r=255,g=255,b=255]	[F@e459c9	230223_at	C14orf131	55778	chromosome 14 open reading frame 131	BF057682	Hs.106005	14q32.31	-0.800621	-2.44773	-0.469362	0.191754	0.721433
java.awt.Color[r=255,g=255,b=255]	[F@d054ee	241737_x_at	RYR1	6261	ryanodine receptor 1 (skeletal)	T89693	Hs.466664	19q13.1	0.705964	-2.44713	-0.552306	0.225696	0.681442
java.awt.Color[r=255,g=255,b=255]	[F@1178a12	215011_at	RNU17D	8420	RNA, U17D small nucleolar	AJ006835	Hs.469723	1p36.1	-0.0291361	-2.44672	-0.527295	0.215511	0.691861
java.awt.Color[r=255,g=255,b=255]	[F@75c004	213079_at	RP1-112K5.2	90121	NA	AA223871	Hs.522662	Xp11.22	-0.957696	-2.44661	-0.468898	0.191652	0.722961
java.awt.Color[r=255,g=255,b=255]	[F@bea12	239328_at	RCSD1	92241	RCSD domain containing 1	AW512339	Hs.493867	1q22-q24	-0.774735	-2.44619	-0.566925	0.231758	0.679387
java.awt.Color[r=255,g=255,b=255]	[F@c6a299	202274_at	ACTG2	72	actin, gamma 2, smooth muscle, enteric	NM_001615	Hs.516105	2p13.1	-0.292858	-2.44615	-0.587289	0.240087	0.667944
java.awt.Color[r=255,g=255,b=255]	[F@1baf389	239859_x_at	CDKL1	8814	cyclin-dependent kinase-like 1 (CDC2-related kinase)	AW140122	Hs.280881	14q22.1	0.598335	-2.44579	-0.510926	0.208901	0.699819
java.awt.Color[r=255,g=255,b=255]	[F@1ef6d1a	242447_at	LOC285382	285382	NA	AI656180	Hs.380048	3q27.2	-0.769577	-2.4448	-0.563933	0.230667	0.675343
java.awt.Color[r=255,g=255,b=255]	[F@31430f	229901_at	ZNF488	118738	zinc finger protein 488	AI056483	Hs.27788	10q11.22	0.274386	-2.44292	-0.764996	0.313148	0.586735
java.awt.Color[r=255,g=255,b=255]	[F@1b6e43a	229333_at	GMPS	8833	guanine monphosphate synthetase	BE466139	Hs.546324	3q24	0.260943	-2.44237	-0.524502	0.214751	0.69413
java.awt.Color[r=255,g=255,b=255]	[F@11c6c7e	1552729_at	MGC16037	84973	NA	NM_032887	Hs.571555	9q34.3	-1.80219	-2.44181	-0.524044	0.214613	0.698325
java.awt.Color[r=255,g=255,b=255]	[F@19b523a	200884_at	CKB	1152	creatine kinase, brain	NM_001823	Hs.173724	14q32	-1.29184	-2.44169	-0.559086	0.228975	0.678996
java.awt.Color[r=255,g=255,b=255]	[F@1c644fd	210034_s_at	RPL5	6125	ribosomal protein L5	AA582460	"c(""Hs.180946"", ""Hs.532359"")"	1p22.1	-0.125408	-2.44084	-0.625115	0.256106	0.655709
java.awt.Color[r=255,g=255,b=255]	[F@14ded8b	205063_at	SIP1	8487	survival of motor neuron protein interacting protein 1	NM_003616	Hs.533862	14q13	-0.230007	-2.43979	-0.647211	0.265273	0.64876
java.awt.Color[r=255,g=255,b=255]	[F@1f60780	203127_s_at	SPTLC2	9517	serine palmitoyltransferase, long chain base subunit 2	BC005123	Hs.435661	14q24.3-q31	-1.14312	-2.43893	-0.546948	0.224258	0.690297
java.awt.Color[r=255,g=255,b=255]	[F@19e46	202279_at	C14orf2	9556	chromosome 14 open reading frame 2	NM_004894	Hs.109052	14q32.33	-1.18833	-2.43855	-0.459626	0.188483	0.728245
java.awt.Color[r=255,g=255,b=255]	[F@181ddd7	232230_at	C10orf75	90271	chromosome 10 open reading frame 75	AU151788	Hs.433297	10q24.31	-0.791355	-2.43851	-0.59551	0.244211	0.655129
java.awt.Color[r=255,g=255,b=255]	[F@1804b19	230925_at	APBB1IP	54518	amyloid beta (A4) precursor protein-binding, family B, member 1 interacting protein	AI093231	Hs.310421	10p12.1	-0.796318	-2.43453	-0.603912	0.248061	0.657631
java.awt.Color[r=255,g=255,b=255]	[F@71806e	212946_at	RP11-125A7.3	23078	NA	AK025432	Hs.368282	13q14.11	-0.95938	-2.43453	-0.47821	0.196428	0.717527
java.awt.Color[r=255,g=255,b=255]	[F@f8dc08	223824_at	C10orf59	55328	chromosome 10 open reading frame 59	BC005364	Hs.149849	10q23.31	-0.863859	-2.43424	-0.497881	0.204532	0.707892
java.awt.Color[r=255,g=255,b=255]	[F@18ed865	206308_at	DNMT2	1787	DNA (cytosine-5-)-methyltransferase 2	AJ223333	Hs.584754	10p15.1	-1.05037	-2.43305	-0.581824	0.239134	0.672854
java.awt.Color[r=255,g=255,b=255]	[F@638e0e	52169_at	LYK5	92335	NA	AI302185	Hs.585000	17q23.3	-0.762822	-2.43277	-0.445755	0.183229	0.735216
java.awt.Color[r=255,g=255,b=255]	[F@9107dc	230875_s_at	ATP11A	23250	ATPase, Class VI, type 11A	AW068936	"c(""Hs.29189"", ""Hs.508757"")"	13q34	0.29758	-2.43267	-0.617003	0.253631	0.656916
java.awt.Color[r=255,g=255,b=255]	[F@39981a	209284_s_at	C3orf63	23272	chromosome 3 open reading frame 63	AI922509	Hs.476399	3p14.3	-0.139725	-2.43226	-0.568213	0.233615	0.679859
java.awt.Color[r=255,g=255,b=255]	[F@16d28c8	205505_at	GCNT1	2650	glucosaminyl (N-acetyl) transferase 1, core 2 (beta-1,6-N-acetylglucosaminyltransferase)	NM_001490	Hs.521568	9q13	-0.220252	-2.43171	-0.640599	0.263436	0.649471
java.awt.Color[r=255,g=255,b=255]	[F@138cb55	214232_at	ABCF2	10061	ATP-binding cassette, sub-family F (GCN20), member 2	AL037534	Hs.438823	7q36	-0.94093	-2.43164	-0.558234	0.229571	0.68106
java.awt.Color[r=255,g=255,b=255]	[F@1c585c9	204519_s_at	PLLP	51090	plasma membrane proteolipid (plasmolipin)	NM_015993	Hs.200821	16q13	-1.09769	-2.43059	-0.513726	0.211358	0.699062
java.awt.Color[r=255,g=255,b=255]	[F@19a3863	239863_at	NA	NA	NA	AI939363	NA	NA	0.59854	-2.43053	-0.625742	0.257451	0.644366
java.awt.Color[r=255,g=255,b=255]	[F@1ab63f0	229103_at	WNT3	7473	wingless-type MMTV integration site family, member 3	AA463626	Hs.445884	17q21	-0.808188	-2.43021	-0.469038	0.193003	0.722789
java.awt.Color[r=255,g=255,b=255]	[F@3a79b3	236656_s_at	NA	NA	NA	AW014647	NA	NA	-0.78111	-2.43019	-0.538343	0.221524	0.686719
java.awt.Color[r=255,g=255,b=255]	[F@19a5ab0	213959_s_at	KIAA1005	23322	NA	BF515597	Hs.298382	16q12.2	-0.0499193	-2.42962	-0.536839	0.220956	0.689803
java.awt.Color[r=255,g=255,b=255]	[F@1d32f80	212526_at	SPG20	23111	spastic paraplegia 20, spartin (Troyer syndrome)	AK002207	Hs.440414	13q13.3	-0.0771025	-2.42759	-0.556158	0.229099	0.684746
java.awt.Color[r=255,g=255,b=255]	[F@1e776e9	1558280_s_at	ARHGAP29	9411	Rho GTPase activating protein 29	AK092668	Hs.483238	1p22.1	-0.530015	-2.42749	-0.66324	0.27322	0.634898
java.awt.Color[r=255,g=255,b=255]	[F@eb7ec7	236140_at	GCLM	2730	glutamate-cysteine ligase, modifier subunit	AI753488	Hs.315562	1p22.1	0.449594	-2.42638	-0.637131	0.262585	0.643837
java.awt.Color[r=255,g=255,b=255]	[F@115eab0	241756_at	SMARCA2	6595	SWI/SNF related, matrix associated, actin dependent regulator of chromatin, subfamily a, member 2	T51136	Hs.298990	9p22.3	-0.771222	-2.42474	-0.542939	0.223916	0.691876
java.awt.Color[r=255,g=255,b=255]	[F@1507d3d	209045_at	XPNPEP1	7511	X-prolyl aminopeptidase (aminopeptidase P) 1, soluble	AF195530	Hs.390623	10q25.3	-1.01888	-2.42373	-0.467335	0.192816	0.724407
java.awt.Color[r=255,g=255,b=255]	[F@1c81980	219200_at	MGC5297	79072	NA	NM_024091	Hs.441734	5p15.3-p15.2	-0.904463	-2.42232	-0.50118	0.206901	0.70957
java.awt.Color[r=255,g=255,b=255]	[F@865178	222762_x_at	LIMD1	8994	LIM domains containing 1	AU144259	Hs.193370	3p21.3	-0.877507	-2.4223	-0.547764	0.226134	0.68634
java.awt.Color[r=255,g=255,b=255]	[F@d062b2	213220_at	LOC92482	92482	NA	AV706096	Hs.192249	10q25.2	-0.954244	-2.4218	-0.563901	0.232843	0.683316
java.awt.Color[r=255,g=255,b=255]	[F@b955c0	239227_at	EXT1	2131	exostoses (multiple) 1	AW182675	"c(""Hs.492618"", ""Hs.500721"")"	8q24.11-q24.13	-0.775249	-2.42166	-0.540599	0.223235	0.685612
java.awt.Color[r=255,g=255,b=255]	[F@166498e	1552739_s_at	ST7L	54879	suppression of tumorigenicity 7 like	NM_138729	Hs.201921	1p13.2	-1.78812	-2.42099	-0.577609	0.238583	0.671412
java.awt.Color[r=255,g=255,b=255]	[F@191cfcb	227401_at	IL17D	53342	interleukin 17D	BE856748	Hs.130652	13q12.11	-0.823958	-2.42075	-0.527114	0.217749	0.695336
java.awt.Color[r=255,g=255,b=255]	[F@9fd79	203845_at	PCAF	8850	p300/CBP-associated factor	AV727449	Hs.533055	3p24	-1.11685	-2.42048	-0.555554	0.229523	0.685632
java.awt.Color[r=255,g=255,b=255]	[F@dab1ad	204271_s_at	EDNRB	1910	endothelin receptor type B	M74921	Hs.82002	13q22	-1.10341	-2.41873	-0.508577	0.210266	0.706005
java.awt.Color[r=255,g=255,b=255]	[F@117b4c1	218427_at	SDCCAG3	10807	serologically defined colon cancer antigen 3	NM_006643	Hs.94300	9q34.3	-0.916276	-2.41832	-0.45796	0.189371	0.727718
java.awt.Color[r=255,g=255,b=255]	[F@59c6bf	223172_s_at	MTP18	51537	NA	AF060924	Hs.25199	22q	-0.872232	-2.41806	-0.499301	0.206488	0.709042
java.awt.Color[r=255,g=255,b=255]	[F@1860ff8	214156_at	MYRIP	25924	myosin VIIA and Rab interacting protein	AL050090	Hs.371395	3p22.1	-0.0461567	-2.41792	-0.625947	0.258878	0.645978
java.awt.Color[r=255,g=255,b=255]	[F@b2983c	1569041_at	JMJD1C	221037	jumonji domain containing 1C	BC035102	"c(""Hs.413416"", ""Hs.499821"")"	10q21.2	-1.33896	-2.41691	-0.605326	0.250454	0.64948
java.awt.Color[r=255,g=255,b=255]	[F@ef8097	205443_at	SNAPC1	6617	small nuclear RNA activating complex, polypeptide 1, 43kDa	NM_003082	Hs.179312	14q22	-0.221622	-2.41323	-0.592749	0.245625	0.664052
java.awt.Color[r=255,g=255,b=255]	[F@bdda4b	214217_at	GRM5	2915	glutamate receptor, metabotropic 5	D60132	Hs.147361	11q14.2-q14.3	-0.941084	-2.41162	-0.529052	0.219376	0.695266
java.awt.Color[r=255,g=255,b=255]	[F@1b9e3eb	224728_at	ATPAF1	64756	ATP synthase mitochondrial F1 complex assembly factor 1	BE881219	Hs.10964	1p33-p32.3	0.164352	-2.40769	-0.494001	0.205177	0.707202
java.awt.Color[r=255,g=255,b=255]	[F@1f0f898	223242_s_at	ET	79157	NA	AF015186	"c(""Hs.73965"", ""Hs.584801"")"	17q25	0.13435	-2.40767	-0.52022	0.216068	0.701331
java.awt.Color[r=255,g=255,b=255]	[F@1253c49	219747_at	FLJ23191	79625	NA	NM_024574	Hs.90250	4q27	0.0643531	-2.40758	-0.567176	0.23558	0.681083
java.awt.Color[r=255,g=255,b=255]	[F@1d8c124	202809_s_at	C1orf60	65123	chromosome 1 open reading frame 60	NM_023015	"c(""Hs.438723"", ""Hs.516522"")"	1q21.3	-1.15864	-2.40684	-0.604624	0.251211	0.649671
java.awt.Color[r=255,g=255,b=255]	[F@130de8f	202930_s_at	SUCLA2	8803	succinate-CoA ligase, ADP-forming, beta subunit	NM_003850	Hs.546323	13q12.2-q13.3	-1.15304	-2.4063	-0.491032	0.204061	0.712871
java.awt.Color[r=255,g=255,b=255]	[F@138d909	224802_at	NDFIP2	54602	Nedd4 family interacting protein 2	AA019338	Hs.525093	13q31.1	-0.856339	-2.40629	-0.508564	0.211348	0.704047
java.awt.Color[r=255,g=255,b=255]	[F@1536693	219321_at	MPP5	64398	membrane protein, palmitoylated 5 (MAGUK p55 subfamily member 5)	NM_022474	Hs.509699	14q23.3	0.0562513	-2.406	-0.651447	0.270759	0.64773
java.awt.Color[r=255,g=255,b=255]	[F@534f7c	214220_s_at	ALMS1	7840	Alstrom syndrome 1	AW003635	Hs.184720	2p13	-0.044899	-2.40582	-0.471801	0.196108	0.721055
java.awt.Color[r=255,g=255,b=255]	[F@1482e5f	218491_s_at	THYN1	29087	thymocyte nuclear protein 1	NM_014174	"c(""Hs.13645"", ""Hs.518346"")"	11q25	-0.915284	-2.40567	-0.44399	0.18456	0.735405
java.awt.Color[r=255,g=255,b=255]	[F@1b572e	218028_at	ELOVL1	64834	elongation of very long chain fatty acids (FEN1/Elo2, SUR4/Elo3, yeast)-like 1	NM_016031	Hs.25597	1p34.2	-0.921766	-2.40459	-0.431959	0.179639	0.740201
java.awt.Color[r=255,g=255,b=255]	[F@2ec2c0	230108_at	PGBD3	267004	piggyBac transposable element derived 3	BF433475	Hs.133444	10q11	-0.801609	-2.40448	-0.517959	0.215414	0.70063
java.awt.Color[r=255,g=255,b=255]	[F@8443d6	213208_at	KIAA0240	23506	KIAA0240	AI801951	Hs.485426	6p21.1	-0.0644648	-2.40285	-0.564383	0.234881	0.675511
java.awt.Color[r=255,g=255,b=255]	[F@38b9cf	223395_at	ABI3BP	25890	ABI gene family, member 3 (NESH) binding protein	AB056106	Hs.477015	3q12	0.137231	-2.40222	-0.558905	0.232662	0.684059
java.awt.Color[r=255,g=255,b=255]	[F@243a81	227274_at	SYNJ2BP	55333	synaptojanin 2 binding protein	AI709389	Hs.443661	14q24.2	-0.825235	-2.40033	-0.402888	0.167847	0.7565
java.awt.Color[r=255,g=255,b=255]	[F@5cd107	203606_at	NDUFS6	4726	NADH dehydrogenase (ubiquinone) Fe-S protein 6, 13kDa (NADH-coenzyme Q reductase)	NM_004553	Hs.408257	5p15.33	-1.12355	-2.39977	-0.437127	0.182154	0.739575
java.awt.Color[r=255,g=255,b=255]	[F@50a1a9	223247_at	TRG20	84246	NA	BC003353	Hs.13885	5p15.31	-0.871049	-2.39948	-0.463508	0.19317	0.724426
java.awt.Color[r=255,g=255,b=255]	[F@1519ded	214771_x_at	M-RIP	23164	NA	AK025604	Hs.462341	17p11.2	-0.936568	-2.39908	-0.507771	0.211652	0.701661
java.awt.Color[r=255,g=255,b=255]	[F@c4af4	227606_s_at	STAMBPL1	57559	STAM binding protein-like 1	AI638611	Hs.584943	10q23.31	-0.821671	-2.39892	-0.423705	0.176624	0.745758
java.awt.Color[r=255,g=255,b=255]	[F@f2771b	225921_at	NIN	51199	ninein (GSK3B interacting protein)	AL359571	Hs.310429	14q22.1	0.187991	-2.39888	-0.463222	0.1931	0.727833
java.awt.Color[r=255,g=255,b=255]	[F@170c605	232679_at	LOC400685	400685	NA	AL137538	Hs.585216	19q13.11	-0.790182	-2.39811	-0.55144	0.229948	0.67802
java.awt.Color[r=255,g=255,b=255]	[F@ef93b3	214825_at	NA	NA	NA	L10374	NA	NA	-0.0329712	-2.39741	-0.609468	0.254219	0.647076
java.awt.Color[r=255,g=255,b=255]	[F@d63830	205938_at	PPM1E	22843	protein phosphatase 1E (PP2C domain containing)	NM_014906	Hs.245044	17q22	-0.211178	-2.39719	-0.617546	0.257612	0.650408
java.awt.Color[r=255,g=255,b=255]	[F@125cb5e	1552364_s_at	MSI2	124540	musashi homolog 2 (Drosophila)	BC001526	Hs.134470	17q22	-0.755209	-2.39607	-0.64632	0.269742	0.646815
java.awt.Color[r=255,g=255,b=255]	[F@166451	228730_s_at	SCRN2	90507	secernin 2	AW006952	Hs.239718	17q21.32	-0.811897	-2.39604	-0.573469	0.239341	0.677727
java.awt.Color[r=255,g=255,b=255]	[F@cc126b	217836_s_at	YY1AP1	55249	YY1 associated protein 1	NM_018253	"c(""Hs.516775"", ""Hs.584927"")"	1q22	-0.924762	-2.39437	-0.437911	0.182892	0.739483
java.awt.Color[r=255,g=255,b=255]	[F@1dca77a	206992_s_at	ATP5S	27109	ATP synthase, H+ transporting, mitochondrial F0 complex, subunit s (factor B)	NM_015684	Hs.438489	14q22.1	-1.04229	-2.39436	-0.486238	0.203077	0.715665
java.awt.Color[r=255,g=255,b=255]	[F@82f964	209472_at	RP11-82K18.3	56267	NA	BC000819	"c(""Hs.481898"", ""Hs.515500"")"	1p22.2	-1.0069	-2.39253	-0.582246	0.24336	0.674262
java.awt.Color[r=255,g=255,b=255]	[F@1793f89	240690_at	DKFZp761P0423	157285	NA	AI494291	Hs.29068	8p23.1	0.641624	-2.39229	-0.722927	0.30219	0.59153
java.awt.Color[r=255,g=255,b=255]	[F@1922d07	225038_s_at	SURF6	6838	surfeit 6	AI745183	Hs.274430	9q34.2	-0.853134	-2.39214	-0.412347	0.172376	0.75128
java.awt.Color[r=255,g=255,b=255]	[F@143ac38	235352_at	NA	NA	NA	AI270356	NA	NA	0.424095	-2.39124	-0.780838	0.326541	0.590663
java.awt.Color[r=255,g=255,b=255]	[F@ef2b6d	206958_s_at	UPF3A	65110	UPF3 regulator of nonsense transcripts homolog A (yeast)	AF318575	"c(""Hs.514737"", ""Hs.533855"")"	13q34	-1.04281	-2.39017	-0.436249	0.182518	0.740465
java.awt.Color[r=255,g=255,b=255]	[F@9ed2ce	223496_s_at	CCDC8	83987	coiled-coil domain containing 8	AL136609	Hs.97876	19q13.32	0.139163	-2.38904	-0.655786	0.274498	0.637571
java.awt.Color[r=255,g=255,b=255]	[F@7c280f	208240_s_at	FGF1	2246	fibroblast growth factor 1 (acidic)	NM_013394	Hs.483635	5q31	-1.03084	-2.38648	-0.486847	0.204002	0.713107
java.awt.Color[r=255,g=255,b=255]	[F@fc7094	240421_x_at	NA	NA	NA	AI693524	NA	NA	-0.772478	-2.38633	-0.459924	0.192733	0.725464
java.awt.Color[r=255,g=255,b=255]	[F@16b8525	225152_at	ZNF622	90441	zinc finger protein 622	BF940944	Hs.60300	5p15.1	-0.851102	-2.38573	-0.449197	0.188285	0.732139
java.awt.Color[r=255,g=255,b=255]	[F@13b29a4	236917_at	LRRC34	151827	leucine rich repeat containing 34	AW975772	Hs.120277	3q26.2	0.476431	-2.3853	-0.793284	0.332572	0.587616
java.awt.Color[r=255,g=255,b=255]	[F@50481c	218385_at	MRPS18A	55168	mitochondrial ribosomal protein S18A	NM_018135	Hs.520149	6p21.3	-0.916584	-2.38499	-0.444048	0.186185	0.734846
java.awt.Color[r=255,g=255,b=255]	[F@1dfe752	230896_at	CCDC4	389206	coiled-coil domain containing 4	AA833830	Hs.120591	4p13	0.298103	-2.3848	-0.515638	0.216218	0.700397
[truncated: 654 more rows]
