# Supplementary material for: A highly invasive subpopulation of MDA-MB-231 breast cancer cells shows accelerated growth, differential chemoresistance, features of apocrine tumors and reduced tumorigenicity in vivo
Source: Oncotarget. 2016 Sep 10;7(42):68803–20. doi: 10.18632/oncotarget.11931 (PMC5356591; doi:10.18632/oncotarget.11931)
Supplement: Supplementary file 3 [file oncotarget-07-68803-s003.xlsx]

## Sheet: Supp.Table1
Genes chr:5p14.1-15.33
ADAMTS16
ADCY2
AHRR
ANKH
ANKRD33B
BASP1
BRD9
C5orf38
C5orf49
C5orf55
CCDC127
CCT5
CDH10
CDH12
CDH18
CEP72
CLPTM1L
CMBL
CTNND2
DAP
DNAH5
EXOC3
FAM105A
FAM105B
FAM134B
FAM173B
FASTKD3
FBXL7
FLJ33360
GUSBP1
IRX1
IRX2
IRX4
KIAA0947
LOC100310782
LOC255167
LOC25845
LOC285577
LOC285692
LOC285696
LOC340094
LOC401177
LOC442132
LOC728613
LPCAT1
LRRC14B
MARCH11
MARCH6
MED10
MIR4277
MIR4278
MRPL36
MTRR
MYO10
NDUFS6
NKD2
NSUN2
PAPD7
PDCD6
PLEKHG4B
PMCHL1
PRDM9
ROPN1L
SDHA
SDHAP3
SEMA5A
SLC12A7
SLC6A18
SLC6A19
SLC6A3
SLC9A3
SNORD123
SRD5A1
TAG
TAS2R1
TERT
TPPP
TRIO
TRIP13
UBE2QL1
ZDHHC11
ZNF622
