# Supplementary material for: A highly invasive subpopulation of MDA-MB-231 breast cancer cells shows accelerated growth, differential chemoresistance, features of apocrine tumors and reduced tumorigenicity in vivo
Source: Oncotarget. 2016 Sep 10;7(42):68803–20. doi: 10.18632/oncotarget.11931 (PMC5356591; doi:10.18632/oncotarget.11931)
Supplement: Supplementary file 4 [file oncotarget-07-68803-s004.xlsx]

## Sheet: Supp.Table2
Sample n°	type/site	Sample name	DNA ploidy	DNA Index X1	DNA Index X2	DNA Index X3	CV% X1	CV% X2	CV% X3	Colonna1
1	primary tumor	mouse n°0		1.27			2.52
	lung	mouse n°0	no aneuploid	-						X
	relapse	mouse n°0		1.25						RELAPSE
2	primary tumor	mouse n°2		1.27			2.42
3	primary tumor	mouse n°3		1.3			2.96
	lung	mouse n°3	no aneuploid	-						X
	abdominal lymph node SX	mouse n°3	no aneuploid	-						X
4	primary tumor	mouse n°5		1.28			2.46
5	primary tumor	mouse n°14		0.88	1.28		n.d.	2.49
	lung	mouse n°14		0.86	1.25					METASTASES
	inguinal lymph node SX	mouse n°14		0.86	1.27					METASTASES
	relapse	mouse n°14		0.87	1.26					RELAPSE
	abdominal nodule	mouse n°14		0.85	1.19	1.25				METASTASES
6	primary tumor	mouse n°2		1.28			2.93
	lung	mouse n°2	no aneuploid	-						X
	retroperitoneal nodule	mouse n°2		1.25						METASTASES
7	primary tumor	mouse n°4		1.28			1.91
	lung	mouse n°4	no aneuploid	-						X
	breast nodule	mouse n°4	no aneuploid	-						X
8	primary tumor	mouse n°0		1.26			3.33
	retroperitoneal nodule 1	mouse n°0		1.25						METASTASES
	retroperitoneal nodule 2	mouse n°0		1.24						METASTASES
	lung	mouse n°0		1.25						METASTASES
9	primary tumor	mouse n°6		1.28			1.63
	lung	mouse n°6	no aneuploid	-						X
10	primary tumor	mouse n°3		1.26			2.87
	lung	mouse n°3	no aneuploid	-						X
11	primary tumor	mouse n°1		1.25	1.3		1.87	1
	lung	mouse n°1	no aneuploid	-						X
	stomach	mouse n°16	no aneuploid	-						X
	median hepatic lobe	mouse n°16	tetraploid murine	-						X
	SX breast nodule	mouse n°16		1.26			1.61
12	primary tumor	mouse n°16		1.22	1.3		1.9	1.71
	peritoneal lymph node	mouse n°16		1.2	1.28					METASTASES
	lung	mouse n°16		1.19	1.26
13	primary tumor	mouse n°6		1.27			3.18
	mammary lymph node	mouse n°6	no aneuploid	-						X
14	primary tumor	mouse n°14		1.28			2.31
15	primary tumor	mouse n°1		1.27			2.63
	lung	mouse n°1	no aneuploid	-						X
	lymph node	mouse n°1		1.25			3.95			METASTASES
	primary tumor	mouse n°1	no aneuploid	-						X
	thoracic lymph nodule DX	mouse n°1		1.22	1.34		1.76	1.57		METASTASES
	lung	mouse n°1	no aneuploid	-						X
16	primary tumor	mouse n°4		1.26			2.5
	lung	mouse n°0	no aneuploid	-						X
	DX breast nodule	mouse n°0	no aneuploid	-						X
17	primary tumor	mouse n°3		1.27			2.78
	lung	mouse n°3	no aneuploid	-						X
18	primary tumor	mouse n°2		1.29			2.74
	lung	mouse n°2	no aneuploid	-						X
19	primary tumor	mouse n°14		1.26			2.07
	lung	mouse n°14	no aneuploid	-						X
20	primary tumor	mouse n°5		1.27			2.53
	lung	mouse n°5	no aneuploid	-						X
21	primary tumor	mouse n°36		1.27			2.56
	relapse	mouse n°36		1.26			1.81			RELAPSE
	lung	mouse n°36	no aneuploid	-						X
22	primary tumor	mouse n°56		1.28			2.57
	lung	mouse n°56	no aneuploid	-						X
23	primary tumor	mouse n°25	no aneuploid	-			-			X
	lung	mouse n°25	no aneuploid	-						X
	lung	mouse n°0	no aneuploid	-						X
24	primary tumor	D#0		1.3			2.43
25	primary tumor	D#3		1.28	2.28		2.49	n.d.
26	primary tumor	E#3		1.28			2.15
27	primary tumor	E#2		1.28			2.06
