# Supplementary material for: A highly invasive subpopulation of MDA-MB-231 breast cancer cells shows accelerated growth, differential chemoresistance, features of apocrine tumors and reduced tumorigenicity in vivo
Source: Oncotarget. 2016 Sep 10;7(42):68803–20. doi: 10.18632/oncotarget.11931 (PMC5356591; doi:10.18632/oncotarget.11931)
Supplement: Supplementary file 5 [file oncotarget-07-68803-s005.xlsx]

## Sheet: Foglio1
	Gene	Forward	Reverse
	CCL2	ATAGCAGCCACCTTCATTCC	CGAGCCTCTGCACTGAGAT
	PTGS2	GCTGGAACATGGAATTACCC	TCTGTACTGCGGGTGGAAC
	CXCL1	CTTGCCTCAATCCTGCATC	CCTTCTGGTCAGTTGGATTTG
	CXCL2	CGAAGTCATAGCCACACTCAAG	CTTCTGGTCAGTTGGATTTGC
	MMP1	GTGTGGTGTCTCACAGCTTCC	AACTTGCCTCCCATCATTCTTC
	KISS1	GTGGTCTCGTCACCTCAGAG	TTGGTGAGAAGAGGCAGGTC
	RPII	GACAATGCAGAGAAGCTGG	GCAGGAAGACATCATCATCC
	GAPDH	GAAGGTGAAGGTCGGAGT	CATGGGTGGAATCATATTGGAA
	HPRT	CTCAACTTTAACTGGAAAGAATGTC	TCCTTTTCACCAGCAAGCT
	B2M	TGACTTTGTCACAGCCCAAG	TTCAAACCTCCATGATGCTG
	ACTB	TGCCCTGAGGCACTCTTC	TGAAGGTAGTTTCGTGGATGC
